# Supplementary material for: Large-scale health disparities associated with Lyme disease and human monocytic ehrlichiosis in the United States, 2007–2013
Source: PLoS One. 2018 Sep 27;13(9):e0204609. doi: 10.1371/journal.pone.0204609 (PMC6160131; doi:10.1371/journal.pone.0204609)
Supplement: S1 File — (XLSX) [file pone.0204609.s010.xlsx]

## Sheet: data
Sort	State	County	FIPS1	FIPS2	Fedregion	region	Disease	Vectorstatus	Cases	Population	Pct_white	Pct_bachelors	Pct_belowpov	Pct_unemploy	Pct_housevacant	Num_propcrime	Pct_forest	Deer_density	Pct_vacanthouses_rent	Pct_vacanthouses_sale	Pct_vacanthouses_seasonal	Pct_vacanthouses_other
1	Alabama	Autauga county	1001	01001	4, Southeast	southeast	LD	Established	0	54571	0.77	0.22	0.12	0.09	0.09	1521	0.5	3.47	0.239812	0.191745	0.138976	0.429467
2	Alabama	Baldwin county	1003	01003	4, Southeast	southeast	LD	Reported	3	182265	0.83	0.28	0.13	0.1	0.3	4161	0.27	3.4	0.259383	0.102976	0.548266	0.0893753
3	Alabama	Barbour county	1005	01005	4, Southeast	southeast	LD	Established	1	27457	0.47	0.15	0.26	0.12	0.17	455	0.56	4.87	0.163184	0.0840796	0.402488	0.349751
4	Alabama	Bibb county	1007	01007	4, Southeast	southeast	LD	Established	0	22915	0.75	0.09	0.17	0.11	0.11	408	0.69	2.72	0.154669	0.149805	0.113813	0.581712
5	Alabama	Blount county	1009	01009	4, Southeast	southeast	LD	No records	1	57322	0.89	0.12	0.15	0.1	0.1	305	0.49	3	0.226938	0.203551	0.12906	0.44045
6	Alabama	Bullock county	1011	01011	4, Southeast	southeast	LD	Established	0	10914	0.22	0.12	0.22	0.12	0.17	105	0.55	5	0.136364	0.0735294	0.311497	0.47861
7	Alabama	Butler county	1013	01013	4, Southeast	southeast	LD	Established	1	20947	0.54	0.13	0.26	0.14	0.15	544	0.65	5	0.190088	0.123557	0.198914	0.487441
8	Alabama	Calhoun county	1015	01015	4, Southeast	southeast	LD	No records	7	118572	0.74	0.16	0.21	0.11	0.11	4652	0.59	2.82	0.315039	0.186304	0.0686472	0.43001
9	Alabama	Chambers county	1017	01017	4, Southeast	southeast	LD	Established	2	34215	0.58	0.11	0.23	0.15	0.18	1340	0.58	3.11	0.440573	0.117877	0.0937805	0.347769
10	Alabama	Cherokee county	1019	01019	4, Southeast	southeast	LD	No records	0	25989	0.92	0.13	0.2	0.11	0.35	687	0.52	3.12	0.0634639	0.0570821	0.725049	0.154405
11	Alabama	Chilton county	1021	01021	4, Southeast	southeast	LD	Reported	0	43643	0.81	0.13	0.19	0.1	0.14	1190	0.58	2.67	0.193382	0.1625	0.263971	0.380147
12	Alabama	Choctaw county	1023	01023	4, Southeast	southeast	LD	Established	0	13859	0.56	0.12	0.2	0.13	0.19	64	0.62	4.43	0.0784034	0.08268	0.269423	0.569494
13	Alabama	Clarke county	1025	01025	4, Southeast	southeast	LD	Established	0	25833	0.54	0.13	0.26	0.2	0.18	262	0.59	4.11	0.199044	0.0803998	0.301608	0.418948
14	Alabama	Clay county	1027	01027	4, Southeast	southeast	LD	Reported	0	13932	0.8	0.09	0.2	0.15	0.16	76	0.75	2.76	0.188065	0.108499	0.285714	0.417722
15	Alabama	Cleburne county	1029	01029	4, Southeast	southeast	LD	Reported	0	14972	0.93	0.1	0.18	0.1	0.12	269	0.73	3.25	0.199516	0.13422	0.183797	0.482467
16	Alabama	Coffee county	1031	01031	4, Southeast	southeast	LD	Reported	1	49948	0.72	0.23	0.17	0.09	0.11	1238	0.5	4.17	0.30794	0.16969	0.112455	0.409915
17	Alabama	Colbert county	1033	01033	4, Southeast	southeast	LD	Established	0	54428	0.8	0.18	0.16	0.12	0.12	1289	0.43	2.78	0.245561	0.188945	0.181575	0.38392
18	Alabama	Conecuh county	1035	01035	4, Southeast	southeast	LD	Established	0	13228	0.51	0.1	0.3	0.17	0.21	308	0.63	3.89	0.140327	0.0517711	0.326975	0.480926
19	Alabama	Coosa county	1037	01037	4, Southeast	southeast	LD	Established	0	11539	0.66	0.1	0.2	0.15	0.26	3	0.73	3	0.112827	0.054038	0.529097	0.304038
20	Alabama	Covington county	1039	01039	4, Southeast	southeast	LD	Established	0	37765	0.84	0.14	0.21	0.1	0.18	774	0.57	4.77	0.161613	0.14342	0.257429	0.437538
21	Alabama	Crenshaw county	1041	01041	4, Southeast	southeast	LD	Reported	0	13906	0.72	0.11	0.18	0.1	0.16	138	0.58	5	0.128347	0.117267	0.21699	0.537396
22	Alabama	Cullman county	1043	01043	4, Southeast	southeast	LD	No records	2	80406	0.93	0.14	0.19	0.1	0.14	1987	0.39	2.79	0.201156	0.157996	0.318304	0.322543
23	Alabama	Dale county	1045	01045	4, Southeast	southeast	LD	Reported	1	50251	0.71	0.18	0.16	0.09	0.12	992	0.51	4	0.374426	0.137825	0.0784839	0.409265
24	Alabama	Dallas county	1047	01047	4, Southeast	southeast	LD	No records	0	43820	0.29	0.13	0.37	0.17	0.16	1426	0.41	5	0.308206	0.0931934	0.129771	0.46883
25	Alabama	DeKalb county	1049	01049	4, Southeast	southeast	LD	No records	1	71109	0.82	0.1	0.2	0.13	0.14	354	0.44	3.17	0.220764	0.154441	0.199203	0.425592
26	Alabama	Elmore county	1051	01051	4, Southeast	southeast	LD	Established	0	79303	0.75	0.21	0.13	0.09	0.13	668	0.53	2.78	0.206152	0.162305	0.399219	0.232323
27	Alabama	Escambia county	1053	01053	4, Southeast	southeast	LD	Established	0	38319	0.61	0.12	0.25	0.12	0.14	824	0.48	3.42	0.246458	0.130099	0.120653	0.502791
28	Alabama	Etowah county	1055	01055	4, Southeast	southeast	LD	No records	0	104430	0.79	0.15	0.19	0.11	0.11	4100	0.48	2.65	0.29808	0.200997	0.0657069	0.435216
29	Alabama	Fayette county	1057	01057	4, Southeast	southeast	LD	No records	0	17241	0.86	0.12	0.19	0.13	0.16	203	0.62	3	0.142857	0.123411	0.175767	0.557966
30	Alabama	Franklin county	1059	01059	4, Southeast	southeast	LD	Established	0	31704	0.8	0.12	0.2	0.11	0.12	511	0.52	2.84	0.268433	0.144585	0.174539	0.412442
31	Alabama	Geneva county	1061	01061	4, Southeast	southeast	LD	Reported	1	26790	0.85	0.11	0.2	0.1	0.14	442	0.33	3.74	0.21279	0.140917	0.132994	0.513299
32	Alabama	Greene county	1063	01063	4, Southeast	southeast	LD	No records	1	9045	0.17	0.12	0.33	0.17	0.25	221	0.42	4.63	0.07321	0.0683829	0.513274	0.345133
33	Alabama	Hale county	1065	01065	4, Southeast	southeast	LD	Established	0	15760	0.39	0.12	0.28	0.15	0.18	211	0.43	4.4	0.0629522	0.0470333	0.3589	0.531114
34	Alabama	Henry county	1067	01067	4, Southeast	southeast	LD	Established	0	17302	0.68	0.16	0.16	0.11	0.21	183	0.45	4.56	0.0906695	0.0938324	0.508698	0.3068
35	Alabama	Houston county	1069	01069	4, Southeast	southeast	LD	Reported	3	101547	0.69	0.19	0.18	0.09	0.1	3872	0.28	3.82	0.365517	0.183678	0.0841379	0.366667
36	Alabama	Jackson county	1071	01071	4, Southeast	southeast	LD	Established	2	53227	0.9	0.13	0.16	0.12	0.13	936	0.59	3.66	0.201344	0.128934	0.211121	0.458601
37	Alabama	Jefferson county	1073	01073	4, Southeast	southeast	LD	Reported	5	658466	0.52	0.29	0.17	0.1	0.12	34887	0.53	2.68	0.402325	0.186751	0.0361498	0.374747
38	Alabama	Lamar county	1075	01075	4, Southeast	southeast	LD	No records	1	14564	0.86	0.1	0.2	0.13	0.17	67	0.55	3	0.151079	0.0711431	0.141487	0.636291
39	Alabama	Lauderdale county	1077	01077	4, Southeast	southeast	LD	No records	3	92709	0.85	0.22	0.18	0.1	0.12	2287	0.35	2.46	0.250245	0.167873	0.227548	0.354334
40	Alabama	Lawrence county	1079	01079	4, Southeast	southeast	LD	Reported	0	34339	0.77	0.13	0.16	0.13	0.1	119	0.38	2.54	0.153016	0.145397	0.137143	0.564444
41	Alabama	Lee county	1081	01081	4, Southeast	southeast	LD	Established	3	140247	0.7	0.31	0.21	0.09	0.11	3521	0.54	3.6	0.410581	0.245156	0.157377	0.186736
42	Alabama	Limestone county	1083	01083	4, Southeast	southeast	LD	No records	2	82782	0.79	0.22	0.13	0.1	0.1	1492	0.25	2.6	0.284339	0.240442	0.186066	0.289153
43	Alabama	Lowndes county	1085	01085	4, Southeast	southeast	LD	Reported	1	11299	0.25	0.14	0.24	0.19	0.15	194	0.4	4.75	0.19797	0.0939086	0.305838	0.402284
44	Alabama	Macon county	1087	01087	4, Southeast	southeast	LD	No records	0	21452	0.15	0.2	0.28	0.15	0.17	880	0.51	4.61	0.279545	0.114205	0.0982955	0.507955
45	Alabama	Madison county	1089	01089	4, Southeast	southeast	LD	Reported	14	334811	0.66	0.38	0.12	0.08	0.08	13094	0.29	2.71	0.427088	0.235464	0.0640163	0.273432
46	Alabama	Marengo county	1091	01091	4, Southeast	southeast	LD	Reported	1	21027	0.46	0.18	0.23	0.14	0.17	604	0.45	4.85	0.133373	0.0746181	0.292009	0.5
47	Alabama	Marion county	1093	01093	4, Southeast	southeast	LD	No records	1	30776	0.93	0.09	0.21	0.14	0.14	594	0.57	3.39	0.211409	0.158677	0.139981	0.489933
48	Alabama	Marshall county	1095	01095	4, Southeast	southeast	LD	No records	3	93019	0.84	0.15	0.2	0.1	0.11	2902	0.4	3.09	0.231024	0.184907	0.248455	0.335613
49	Alabama	Mobile county	1097	01097	4, Southeast	southeast	LD	Established	13	412992	0.59	0.2	0.2	0.11	0.11	20105	0.32	3.31	0.356966	0.186124	0.0955923	0.361318
50	Alabama	Monroe county	1099	01099	4, Southeast	southeast	LD	Established	0	23068	0.55	0.1	0.26	0.18	0.19	523	0.56	4.1	0.160453	0.103351	0.376121	0.360076
51	Alabama	Montgomery county	1101	01101	4, Southeast	southeast	LD	Reported	3	229363	0.38	0.31	0.2	0.1	0.12	11681	0.29	4.37	0.465523	0.156518	0.0389365	0.339022
52	Alabama	Morgan county	1103	01103	4, Southeast	southeast	LD	No records	4	119490	0.77	0.2	0.15	0.11	0.08	3897	0.35	2.65	0.29546	0.209945	0.0641364	0.430459
53	Alabama	Perry county	1105	01105	4, Southeast	southeast	LD	No records	0	10591	0.3	0.11	0.27	0.17	0.17	0	0.55	4.33	0.139241	0.0936709	0.262025	0.505063
54	Alabama	Pickens county	1107	01107	4, Southeast	southeast	LD	Established	0	19746	0.56	0.1	0.27	0.13	0.16	180	0.54	3.71	0.110809	0.0639021	0.2862	0.539089
55	Alabama	Pike county	1109	01109	4, Southeast	southeast	LD	No records	0	32899	0.57	0.23	0.27	0.09	0.14	1284	0.53	4.77	0.338357	0.135634	0.150219	0.37579
56	Alabama	Randolph county	1111	01111	4, Southeast	southeast	LD	Reported	0	22913	0.75	0.12	0.23	0.13	0.24	380	0.57	3.22	0.105039	0.125266	0.472321	0.297374
57	Alabama	Russell county	1113	01113	4, Southeast	southeast	LD	Established	0	52947	0.52	0.15	0.22	0.11	0.14	1850	0.51	4.64	0.350267	0.1429	0.087344	0.419489
58	Alabama	Saint Clair county	1115	01115	4, Southeast	southeast	LD	No records	2	83593	0.87	0.15	0.15	0.1	0.11	1532	0.58	2.89	0.186367	0.196834	0.286188	0.33061
59	Alabama	Shelby county	1117	01117	4, Southeast	southeast	LD	No records	8	195085	0.8	0.41	0.08	0.07	0.09	3758	0.56	3.03	0.332995	0.277762	0.177008	0.212235
60	Alabama	Sumter county	1119	01119	4, Southeast	southeast	LD	Reported	2	13763	0.24	0.15	0.38	0.13	0.17	216	0.46	4.9	0.166811	0.0734659	0.265341	0.494382
61	Alabama	Talladega county	1121	01121	4, Southeast	southeast	LD	Reported	1	82291	0.64	0.12	0.23	0.14	0.14	3203	0.54	2.71	0.261447	0.171797	0.224509	0.342247
62	Alabama	Tallapoosa county	1123	01123	4, Southeast	southeast	LD	Established	3	41616	0.69	0.16	0.2	0.13	0.23	1161	0.64	3	0.121537	0.106516	0.572181	0.199766
63	Alabama	Tuscaloosa county	1125	01125	4, Southeast	southeast	LD	Reported	0	194656	0.65	0.27	0.19	0.09	0.1	8111	0.59	3	0.441759	0.160005	0.141908	0.256328
64	Alabama	Walker county	1127	01127	4, Southeast	southeast	LD	No records	2	67023	0.9	0.1	0.2	0.13	0.14	1769	0.6	3	0.227326	0.148174	0.137338	0.487161
65	Alabama	Washington county	1129	01129	4, Southeast	southeast	LD	Reported	0	17581	0.65	0.1	0.17	0.14	0.2	183	0.55	4	0.102486	0.0776228	0.406913	0.412978
66	Alabama	Wilcox county	1131	01131	4, Southeast	southeast	LD	Reported	0	11670	0.27	0.11	0.39	0.26	0.21	88	0.55	4.86	0.121888	0.12103	0.460944	0.296137
67	Alabama	Winston county	1133	01133	4, Southeast	southeast	LD	Established	0	24484	0.95	0.12	0.24	0.16	0.25	454	0.65	2.82	0.100726	0.0880218	0.534483	0.27677
83	Arkansas	Arkansas county	5001	05001	6, South-Central	midwestsouthcentral	LD	No records	0	19019	0.71	0.13	0.17	0.19	0.15	729	0.07	2.18	0.263452	0.0964361	0.257862	0.38225
84	Arkansas	Ashley county	5003	05003	6, South-Central	midwestsouthcentral	LD	Established	0	21853	0.68	0.13	0.17	0.1	0.14	532	0.39	3.59	0.199708	0.113703	0.176385	0.510204
85	Arkansas	Baxter county	5005	05005	6, South-Central	midwestsouthcentral	LD	Established	0	41513	0.96	0.16	0.17	0.09	0.17	1004	0.7	3	0.134395	0.151879	0.54071	0.173017
86	Arkansas	Benton county	5007	05007	6, South-Central	midwestsouthcentral	LD	Established	1	221339	0.77	0.28	0.12	0.07	0.12	4346	0.4	2	0.344185	0.245703	0.193689	0.216423
87	Arkansas	Boone county	5009	05009	6, South-Central	midwestsouthcentral	LD	Established	0	36903	0.95	0.15	0.16	0.08	0.1	851	0.49	2	0.203866	0.201523	0.228471	0.366139
88	Arkansas	Bradley county	5011	05011	6, South-Central	midwestsouthcentral	LD	No records	0	11508	0.58	0.11	0.26	0.11	0.2	147	0.48	4	0.140691	0.0665543	0.304128	0.488627
89	Arkansas	Calhoun county	5013	05013	6, South-Central	midwestsouthcentral	LD	Reported	0	5368	0.73	0.07	0.11	0.09	0.22	39	0.57	4	0.100787	0.0330709	0.440945	0.425197
90	Arkansas	Carroll county	5015	05015	6, South-Central	midwestsouthcentral	LD	Reported	0	27446	0.84	0.17	0.18	0.07	0.16	667	0.54	2	0.193444	0.161588	0.394737	0.250231
91	Arkansas	Chicot county	5017	05017	6, South-Central	midwestsouthcentral	LD	No records	0	11800	0.4	0.14	0.32	0.12	0.16	299	0.02	2.75	0.216152	0.0831354	0.241093	0.45962
92	Arkansas	Clark county	5019	05019	6, South-Central	midwestsouthcentral	LD	Established	0	22995	0.7	0.22	0.24	0.09	0.15	718	0.63	4	0.300874	0.0923845	0.210986	0.395755
93	Arkansas	Clay county	5021	05021	6, South-Central	midwestsouthcentral	LD	No records	0	16083	0.97	0.1	0.19	0.11	0.15	314	0.1	2.09	0.194772	0.128162	0.164418	0.512648
94	Arkansas	Cleburne county	5023	05023	6, South-Central	midwestsouthcentral	LD	Established	0	25970	0.96	0.17	0.17	0.09	0.3	794	0.63	2	0.0638163	0.0659225	0.749789	0.120472
95	Arkansas	Cleveland county	5025	05025	6, South-Central	midwestsouthcentral	LD	No records	0	8689	0.85	0.14	0.18	0.08	0.16	120	0.55	4	0.114198	0.0447531	0.385802	0.455247
96	Arkansas	Columbia county	5027	05027	6, South-Central	midwestsouthcentral	LD	Reported	0	24552	0.59	0.19	0.25	0.1	0.16	655	0.71	4	0.324986	0.0903647	0.109962	0.474687
97	Arkansas	Conway county	5029	05029	6, South-Central	midwestsouthcentral	LD	Reported	0	21273	0.82	0.14	0.23	0.1	0.13	795	0.49	2	0.145585	0.124105	0.194113	0.536197
98	Arkansas	Craighead county	5031	05031	6, South-Central	midwestsouthcentral	LD	No records	0	96443	0.8	0.24	0.2	0.07	0.08	3495	0.07	2.09	0.426179	0.177109	0.0564516	0.340261
99	Arkansas	Crawford county	5033	05033	6, South-Central	midwestsouthcentral	LD	Established	0	61948	0.87	0.13	0.19	0.08	0.1	1525	0.58	2	0.255622	0.17054	0.18066	0.393178
100	Arkansas	Crittenden county	5035	05035	6, South-Central	midwestsouthcentral	LD	No records	0	50902	0.45	0.15	0.25	0.11	0.12	3328	0.01	3.27	0.423873	0.133983	0.120991	0.321153
101	Arkansas	Cross county	5037	05037	6, South-Central	midwestsouthcentral	LD	No records	0	17870	0.75	0.12	0.16	0.08	0.11	359	0.1	2.05	0.32785	0.19859	0.0893067	0.384254
102	Arkansas	Dallas county	5039	05039	6, South-Central	midwestsouthcentral	LD	Reported	0	8116	0.54	0.1	0.18	0.12	0.24	144	0.64	4	0.103415	0.0487805	0.458537	0.389268
103	Arkansas	Desha county	5041	05041	6, South-Central	midwestsouthcentral	LD	No records	0	13008	0.47	0.13	0.28	0.11	0.15	302	0.01	2.99	0.273404	0.05	0.151064	0.525532
104	Arkansas	Drew county	5043	05043	6, South-Central	midwestsouthcentral	LD	Reported	0	18509	0.68	0.21	0.24	0.11	0.13	500	0.42	3.79	0.246183	0.118321	0.117366	0.51813
105	Arkansas	Faulkner county	5045	05045	6, South-Central	midwestsouthcentral	LD	Established	0	113237	0.82	0.26	0.15	0.07	0.09	3653	0.39	2	0.432966	0.152826	0.109555	0.304652
106	Arkansas	Franklin county	5047	05047	6, South-Central	midwestsouthcentral	LD	Established	0	18125	0.94	0.13	0.19	0.08	0.12	321	0.53	2	0.167683	0.142276	0.179878	0.510163
107	Arkansas	Fulton county	5049	05049	6, South-Central	midwestsouthcentral	LD	Established	0	12245	0.96	0.1	0.2	0.08	0.23	175	0.6	3	0.105563	0.0916561	0.503161	0.299621
108	Arkansas	Garland county	5051	05051	6, South-Central	midwestsouthcentral	LD	Established	0	96024	0.84	0.2	0.19	0.09	0.19	5592	0.71	2.64	0.248273	0.126649	0.419301	0.205778
109	Arkansas	Grant county	5053	05053	6, South-Central	midwestsouthcentral	LD	Established	0	17853	0.94	0.17	0.08	0.07	0.11	354	0.54	4	0.153939	0.149091	0.135758	0.561212
110	Arkansas	Greene county	5055	05055	6, South-Central	midwestsouthcentral	LD	No records	0	42090	0.95	0.13	0.17	0.1	0.08	1977	0.2	2.21	0.314247	0.200409	0.0811179	0.404226
111	Arkansas	Hempstead county	5057	05057	6, South-Central	midwestsouthcentral	LD	Established	0	22609	0.56	0.15	0.27	0.09	0.15	722	0.49	3.68	0.248101	0.078481	0.193671	0.479747
112	Arkansas	Hot Spring county	5059	05059	6, South-Central	midwestsouthcentral	LD	No records	0	32923	0.84	0.13	0.14	0.09	0.12	262	0.67	4	0.221823	0.123501	0.166067	0.488609
113	Arkansas	Howard county	5061	05061	6, South-Central	midwestsouthcentral	LD	Reported	0	13789	0.67	0.11	0.24	0.08	0.14	319	0.51	2.96	0.223368	0.0962199	0.128293	0.552119
114	Arkansas	Independence county	5063	05063	6, South-Central	midwestsouthcentral	LD	No records	0	36647	0.9	0.13	0.24	0.09	0.11	1421	0.5	2.45	0.242762	0.120824	0.122494	0.51392
115	Arkansas	Izard county	5065	05065	6, South-Central	midwestsouthcentral	LD	Reported	0	13696	0.95	0.11	0.19	0.1	0.21	142	0.68	3	0.126582	0.107928	0.442372	0.323118
116	Arkansas	Jackson county	5067	05067	6, South-Central	midwestsouthcentral	LD	No records	0	17997	0.79	0.1	0.26	0.12	0.12	657	0.07	2	0.301026	0.148233	0.0946408	0.4561
117	Arkansas	Jefferson county	5069	05069	6, South-Central	midwestsouthcentral	LD	Reported	0	77435	0.41	0.18	0.23	0.1	0.13	4342	0.2	2.81	0.32059	0.109606	0.0776676	0.492136
118	Arkansas	Johnson county	5071	05071	6, South-Central	midwestsouthcentral	LD	Reported	0	25540	0.83	0.16	0.19	0.08	0.13	581	0.68	2	0.149433	0.138759	0.236825	0.474983
119	Arkansas	Lafayette county	5073	05073	6, South-Central	midwestsouthcentral	LD	Reported	0	7645	0.6	0.12	0.23	0.1	0.28	87	0.52	3.17	0.0822943	0.0473815	0.424771	0.445553
120	Arkansas	Lawrence county	5075	05075	6, South-Central	midwestsouthcentral	LD	Established	0	17415	0.97	0.09	0.25	0.1	0.13	273	0.25	2.53	0.161017	0.110169	0.234463	0.49435
121	Arkansas	Lee county	5077	05077	6, South-Central	midwestsouthcentral	LD	No records	0	10424	0.41	0.06	0.31	0.09	0.17	232	0.05	2.4	0.318306	0.0669399	0.079235	0.535519
122	Arkansas	Lincoln county	5079	05079	6, South-Central	midwestsouthcentral	LD	Reported	0	14134	0.66	0.09	0.29	0.09	0.13	92	0.24	3.16	0.23124	0.0765697	0.124043	0.568147
123	Arkansas	Little River county	5081	05081	6, South-Central	midwestsouthcentral	LD	No records	0	13171	0.75	0.11	0.15	0.08	0.16	228	0.45	3	0.183985	0.0591039	0.291706	0.465205
124	Arkansas	Logan county	5083	05083	6, South-Central	midwestsouthcentral	LD	Reported	0	22353	0.92	0.12	0.16	0.09	0.14	501	0.57	2	0.167379	0.12037	0.174501	0.537749
125	Arkansas	Lonoke county	5085	05085	6, South-Central	midwestsouthcentral	LD	No records	0	68356	0.88	0.18	0.13	0.07	0.07	2094	0.12	2	0.325617	0.249486	0.0380658	0.386831
126	Arkansas	Madison county	5087	05087	6, South-Central	midwestsouthcentral	LD	Established	0	15717	0.92	0.11	0.24	0.07	0.18	89	0.66	2	0.119357	0.13925	0.352716	0.388676
127	Arkansas	Marion county	5089	05089	6, South-Central	midwestsouthcentral	LD	Established	0	16653	0.96	0.13	0.18	0.1	0.21	217	0.67	2.25	0.111683	0.121462	0.463716	0.303139
128	Arkansas	Miller county	5091	05091	6, South-Central	midwestsouthcentral	LD	No records	0	43462	0.71	0.13	0.2	0.06	0.11	2141	0.3	2.11	0.301164	0.0824442	0.109117	0.507274
129	Arkansas	Mississippi county	5093	05093	6, South-Central	midwestsouthcentral	LD	No records	0	46480	0.6	0.12	0.24	0.13	0.13	2108	0	2.73	0.441501	0.117366	0.0382634	0.40287
130	Arkansas	Monroe county	5095	05095	6, South-Central	midwestsouthcentral	LD	No records	0	8149	0.56	0.13	0.27	0.09	0.22	186	0.03	2	0.181725	0.0626283	0.39117	0.364476
131	Arkansas	Montgomery county	5097	05097	6, South-Central	midwestsouthcentral	LD	Reported	0	9487	0.93	0.11	0.23	0.09	0.31	20	0.8	2.03	0.0459444	0.0431083	0.651163	0.259784
132	Arkansas	Nevada county	5099	05099	6, South-Central	midwestsouthcentral	LD	Reported	0	8997	0.65	0.11	0.27	0.1	0.19	185	0.6	4	0.207852	0.0923788	0.240185	0.459584
133	Arkansas	Newton county	5101	05101	6, South-Central	midwestsouthcentral	LD	Reported	0	8330	0.95	0.13	0.26	0.07	0.23	104	0.85	2	0.0878317	0.0914913	0.440988	0.379689
134	Arkansas	Ouachita county	5103	05103	6, South-Central	midwestsouthcentral	LD	Reported	0	26120	0.56	0.15	0.2	0.1	0.16	684	0.56	4	0.307365	0.0774315	0.183192	0.432011
135	Arkansas	Perry county	5105	05105	6, South-Central	midwestsouthcentral	LD	Reported	0	10445	0.94	0.1	0.14	0.09	0.15	82	0.71	2.03	0.0786974	0.0719132	0.320217	0.529172
136	Arkansas	Phillips county	5107	05107	6, South-Central	midwestsouthcentral	LD	No records	0	21757	0.35	0.13	0.32	0.11	0.16	784	0.04	2.82	0.349235	0.0764526	0.0801223	0.49419
137	Arkansas	Pike county	5109	05109	6, South-Central	midwestsouthcentral	LD	Reported	0	11291	0.88	0.12	0.21	0.09	0.2	96	0.63	2.79	0.129118	0.0970614	0.421193	0.352627
138	Arkansas	Poinsett county	5111	05111	6, South-Central	midwestsouthcentral	LD	Established	0	24583	0.89	0.09	0.27	0.09	0.11	740	0.04	2.09	0.337896	0.0983747	0.0863986	0.477331
139	Arkansas	Polk county	5113	05113	6, South-Central	midwestsouthcentral	LD	Established	0	20662	0.9	0.12	0.22	0.08	0.16	489	0.72	2.35	0.147552	0.157861	0.266108	0.428479
140	Arkansas	Pope county	5115	05115	6, South-Central	midwestsouthcentral	LD	Established	0	61754	0.87	0.2	0.19	0.08	0.09	1797	0.67	2	0.274795	0.171065	0.152866	0.401274
141	Arkansas	Prairie county	5117	05117	6, South-Central	midwestsouthcentral	LD	Established	0	8715	0.86	0.1	0.19	0.09	0.18	114	0.11	2	0.100244	0.0709046	0.476773	0.352078
142	Arkansas	Pulaski county	5119	05119	6, South-Central	midwestsouthcentral	LD	Reported	0	382748	0.55	0.32	0.17	0.07	0.1	24763	0.39	2.5	0.484121	0.162307	0.0533278	0.300244
143	Arkansas	Randolph county	5121	05121	6, South-Central	midwestsouthcentral	LD	Reported	0	17969	0.96	0.11	0.21	0.1	0.14	125	0.5	2.69	0.137562	0.166392	0.319605	0.376442
144	Arkansas	Saint Francis county	5123	05123	6, South-Central	midwestsouthcentral	LD	No records	0	28258	0.42	0.11	0.28	0.11	0.12	1609	0.09	2	0.277389	0.126651	0.0730381	0.522922
145	Arkansas	Saline county	5125	05125	6, South-Central	midwestsouthcentral	LD	Established	0	107118	0.89	0.23	0.09	0.07	0.08	2099	0.69	3.18	0.240356	0.22997	0.161721	0.367953
146	Arkansas	Scott county	5127	05127	6, South-Central	midwestsouthcentral	LD	Reported	0	11233	0.85	0.1	0.2	0.07	0.16	257	0.77	2	0.25697	0.113939	0.17697	0.452121
147	Arkansas	Searcy county	5129	05129	6, South-Central	midwestsouthcentral	LD	Established	0	8195	0.95	0.11	0.25	0.09	0.27	30	0.7	2	0.071644	0.0444947	0.301659	0.582202
148	Arkansas	Sebastian county	5131	05131	6, South-Central	midwestsouthcentral	LD	Established	0	125744	0.73	0.19	0.21	0.08	0.09	5343	0.42	2	0.392518	0.220507	0.0655186	0.321457
149	Arkansas	Sevier county	5133	05133	6, South-Central	midwestsouthcentral	LD	Established	0	17058	0.61	0.09	0.26	0.07	0.13	359	0.48	3	0.169956	0.0756579	0.141447	0.612939
150	Arkansas	Sharp county	5135	05135	6, South-Central	midwestsouthcentral	LD	Reported	0	17264	0.95	0.11	0.23	0.1	0.25	216	0.7	3	0.116572	0.120634	0.549147	0.213647
151	Arkansas	Stone county	5137	05137	6, South-Central	midwestsouthcentral	LD	Established	0	12394	0.96	0.13	0.2	0.08	0.21	167	0.78	2	0.0922855	0.108147	0.420332	0.379236
152	Arkansas	Union county	5139	05139	6, South-Central	midwestsouthcentral	LD	Established	0	41639	0.62	0.16	0.21	0.11	0.14	1496	0.58	4	0.26906	0.101036	0.183938	0.445966
153	Arkansas	Van Buren county	5141	05141	6, South-Central	midwestsouthcentral	LD	Reported	0	17295	0.94	0.14	0.24	0.11	0.28	312	0.74	2	0.0800137	0.071772	0.562157	0.286058
154	Arkansas	Washington county	5143	05143	6, South-Central	midwestsouthcentral	LD	Established	0	203065	0.74	0.28	0.2	0.07	0.13	5814	0.48	2	0.552763	0.164901	0.0641913	0.218145
155	Arkansas	White county	5145	05145	6, South-Central	midwestsouthcentral	LD	No records	0	77076	0.9	0.18	0.18	0.08	0.1	2569	0.34	2	0.267959	0.166879	0.144628	0.420534
156	Arkansas	Woodruff county	5147	05147	6, South-Central	midwestsouthcentral	LD	No records	0	7260	0.69	0.11	0.25	0.1	0.2	20	0.02	2	0.353096	0.0777339	0.289855	0.279315
157	Arkansas	Yell county	5149	05149	6, South-Central	midwestsouthcentral	LD	Reported	0	22185	0.77	0.1	0.21	0.08	0.16	274	0.65	2	0.183953	0.118721	0.258317	0.439008
280	Connecticut	Fairfield county	9001	09001	1_2, Northeast	northeast	LD	Established	2966	916829	0.66	0.45	0.09	0.08	0.07	16018	0.44	3.99	0.369061	0.194773	0.211598	0.224568
281	Connecticut	Hartford county	9003	09003	1_2, Northeast	northeast	LD	Established	1604	894014	0.66	0.34	0.12	0.1	0.06	22828	0.39	2.26	0.466852	0.169053	0.101475	0.26262
282	Connecticut	Litchfield county	9005	09005	1_2, Northeast	northeast	LD	Established	1203	189927	0.91	0.33	0.06	0.09	0.13	2246	0.69	2.86	0.159487	0.136389	0.531164	0.172961
283	Connecticut	Middlesex county	9007	09007	1_2, Northeast	northeast	LD	Established	1056	165676	0.86	0.39	0.06	0.08	0.1	2419	0.62	2.84	0.196857	0.1222	0.528618	0.152325
284	Connecticut	New Haven county	9009	09009	1_2, Northeast	northeast	LD	Established	2320	862477	0.67	0.33	0.12	0.1	0.08	24695	0.44	3.23	0.421824	0.172933	0.157879	0.247364
285	Connecticut	New London county	9011	09011	1_2, Northeast	northeast	LD	Established	2591	274055	0.78	0.31	0.08	0.09	0.12	3326	0.55	3.44	0.281481	0.135395	0.412427	0.170697
286	Connecticut	Tolland county	9013	09013	1_2, Northeast	northeast	LD	Established	1559	152691	0.87	0.37	0.07	0.08	0.06	770	0.63	2	0.412794	0.144005	0.236087	0.207114
287	Connecticut	Windham county	9015	09015	1_2, Northeast	northeast	LD	Established	1156	118428	0.85	0.22	0.12	0.1	0.09	794	0.6	2.79	0.319024	0.180859	0.250293	0.249824
288	Delaware	Kent county	10001	10001	3, Mid-Atlantic	midatlantic	LD	Established	903	162310	0.65	0.21	0.12	0.09	0.08	5522	0.06	3.03	0.334585	0.274901	0.0903162	0.300198
289	Delaware	New Castle county	10003	10003	3, Mid-Atlantic	midatlantic	LD	Established	3227	538479	0.62	0.34	0.11	0.08	0.07	18619	0.14	3.77	0.473351	0.192396	0.0479139	0.286339
290	Delaware	Sussex county	10005	10005	3, Mid-Atlantic	midatlantic	LD	Established	832	197145	0.76	0.22	0.13	0.09	0.36	6937	0.13	3.08	0.0766694	0.0628836	0.796235	0.0642118
291	District of Columbia	District of Columbia	11001	11001	3, Mid-Atlantic	midatlantic	LD	Established	328	601723	0.35	0.51	0.19	0.09	0.1	28802	0.09	1	0.477014	0.164468	0.117829	0.240489
292	Florida	Alachua county	12001	12001	4, Southeast	southeast	LD	Established	11	247336	0.64	0.41	0.24	0.08	0.11	9177	0.34	3	0.544163	0.164898	0.0850612	0.205878
293	Florida	Baker county	12003	12003	4, Southeast	southeast	LD	Established	0	27115	0.82	0.08	0.17	0.11	0.09	336	0.38	2	0.238251	0.193443	0.189071	0.379235
294	Florida	Bay county	12005	12005	4, Southeast	southeast	LD	Established	6	168852	0.79	0.21	0.13	0.11	0.31	7550	0.22	2	0.341343	0.0693643	0.444637	0.144656
295	Florida	Bradford county	12007	12007	4, Southeast	southeast	LD	Reported	0	28520	0.74	0.09	0.2	0.1	0.14	600	0.33	3	0.287206	0.145561	0.167102	0.400131
296	Florida	Brevard county	12009	12009	4, Southeast	southeast	LD	Established	20	543376	0.78	0.26	0.13	0.11	0.15	17155	0.04	2.29	0.266056	0.185652	0.337275	0.211018
297	Florida	Broward county	12011	12011	4, Southeast	southeast	LD	Reported	15	1748066	0.43	0.3	0.14	0.1	0.15	67493	0	2	0.232433	0.146886	0.443072	0.177608
298	Florida	Calhoun county	12013	12013	4, Southeast	southeast	LD	Established	1	14625	0.78	0.09	0.25	0.1	0.16	111	0.35	2.47	0.163113	0.0852878	0.246269	0.50533
299	Florida	Charlotte county	12015	12015	4, Southeast	southeast	LD	Reported	5	159978	0.86	0.21	0.12	0.13	0.27	4199	0.01	2	0.134069	0.1428	0.565292	0.157839
300	Florida	Citrus county	12017	12017	4, Southeast	southeast	LD	Reported	13	141236	0.9	0.16	0.17	0.14	0.19	3430	0.26	2.77	0.147195	0.183671	0.448173	0.220962
301	Florida	Clay county	12019	12019	4, Southeast	southeast	LD	Established	3	190865	0.77	0.24	0.1	0.1	0.09	4390	0.31	3	0.262339	0.268621	0.13117	0.33787
302	Florida	Collier county	12021	12021	4, Southeast	southeast	LD	Established	13	321520	0.66	0.31	0.14	0.12	0.33	5739	0.05	2.17	0.124924	0.0985823	0.694022	0.0824717
303	Florida	Columbia county	12023	12023	4, Southeast	southeast	LD	Established	0	67531	0.75	0.13	0.2	0.11	0.13	2053	0.35	2.05	0.292016	0.179973	0.193775	0.334235
304	Florida	DeSoto county	12027	12027	4, Southeast	southeast	LD	Established	1	34862	0.56	0.11	0.27	0.12	0.22	1058	0.01	3	0.182512	0.114467	0.517647	0.185374
305	Florida	Dixie county	12029	12029	4, Southeast	southeast	LD	Established	0	16422	0.87	0.08	0.16	0.13	0.32	554	0.28	2	0.0729271	0.0812521	0.674326	0.171495
306	Florida	Duval county	12031	12031	4, Southeast	southeast	LD	Reported	14	864263	0.57	0.26	0.16	0.11	0.12	40177	0.2	2.91	0.465179	0.184139	0.0527413	0.297941
307	Florida	Escambia county	12033	12033	4, Southeast	southeast	LD	Established	11	297619	0.66	0.23	0.18	0.1	0.15	13111	0.23	2.39	0.40127	0.136966	0.233472	0.228292
308	Florida	Flagler county	12035	12035	4, Southeast	southeast	LD	Established	13	95696	0.76	0.24	0.14	0.12	0.19	2249	0.24	2.92	0.142523	0.16261	0.477096	0.21777
309	Florida	Franklin county	12037	12037	4, Southeast	southeast	LD	Established	1	11549	0.8	0.15	0.22	0.08	0.51	182	0.08	1.93	0.103683	0.0777626	0.744429	0.0741246
310	Florida	Gadsden county	12039	12039	4, Southeast	southeast	LD	Established	1	46389	0.33	0.14	0.3	0.12	0.13	1266	0.43	3.36	0.227878	0.156617	0.154659	0.460846
311	Florida	Gilchrist county	12041	12041	4, Southeast	southeast	LD	Reported	1	16939	0.88	0.12	0.22	0.11	0.16	134	0.26	2	0.116358	0.166105	0.445194	0.272344
312	Florida	Glades county	12043	12043	4, Southeast	southeast	LD	Established	0	12884	0.62	0.1	0.25	0.1	0.35	245	0.02	1.83	0.0981194	0.0789043	0.696648	0.126329
313	Florida	Gulf county	12045	12045	4, Southeast	southeast	LD	Established	0	15863	0.75	0.14	0.19	0.1	0.41	148	0.15	2	0.205298	0.0813245	0.615099	0.0982781
314	Florida	Hamilton county	12047	12047	4, Southeast	southeast	LD	Established	0	14799	0.55	0.08	0.23	0.11	0.2	320	0.31	2.1	0.0990525	0.0826873	0.261843	0.556417
315	Florida	Hardee county	12049	12049	4, Southeast	southeast	LD	Reported	1	27731	0.48	0.09	0.3	0.12	0.15	823	0.01	3	0.189573	0.117806	0.406906	0.285714
316	Florida	Hendry county	12051	12051	4, Southeast	southeast	LD	Established	0	39140	0.35	0.1	0.29	0.14	0.17	1369	0.02	2.47	0.237889	0.142182	0.318629	0.3013
317	Florida	Hernando county	12053	12053	4, Southeast	southeast	LD	Established	6	172778	0.82	0.16	0.15	0.14	0.15	4799	0.3	2.86	0.166549	0.220785	0.328709	0.283956
318	Florida	Highlands county	12055	12055	4, Southeast	southeast	LD	Established	2	98786	0.71	0.15	0.19	0.13	0.23	2633	0.02	2.86	0.171413	0.141449	0.541465	0.145674
319	Florida	Hillsborough county	12057	12057	4, Southeast	southeast	LD	Established	45	1229226	0.54	0.29	0.17	0.11	0.12	36928	0.05	2	0.442606	0.178579	0.113306	0.265509
320	Florida	Holmes county	12059	12059	4, Southeast	southeast	LD	Reported	1	19927	0.89	0.11	0.23	0.1	0.15	232	0.38	2.79	0.191142	0.101787	0.224553	0.482517
321	Florida	Indian River county	12061	12061	4, Southeast	southeast	LD	Established	12	138028	0.77	0.27	0.15	0.14	0.21	4248	0.02	2.76	0.203834	0.163513	0.453309	0.179344
322	Florida	Jackson county	12063	12063	4, Southeast	southeast	LD	Established	0	49746	0.67	0.14	0.16	0.09	0.17	1237	0.28	3	0.228946	0.108756	0.189626	0.472672
323	Florida	Jefferson county	12065	12065	4, Southeast	southeast	LD	Established	1	14761	0.59	0.15	0.19	0.1	0.15	223	0.37	2.13	0.143002	0.111562	0.229209	0.516227
324	Florida	Lafayette county	12067	12067	4, Southeast	southeast	LD	Established	0	8870	0.71	0.11	0.21	0.07	0.23	39	0.24	2	0.117647	0.0588235	0.537433	0.286096
325	Florida	Lake county	12069	12069	4, Southeast	southeast	LD	Established	5	297052	0.74	0.2	0.13	0.12	0.16	7188	0.13	2.46	0.234277	0.206479	0.371367	0.187877
326	Florida	Lee county	12071	12071	4, Southeast	southeast	LD	Established	55	618754	0.71	0.25	0.15	0.13	0.3	16208	0.02	2.08	0.149513	0.134983	0.558379	0.157125
327	Florida	Leon county	12073	12073	4, Southeast	southeast	LD	Established	6	275487	0.59	0.44	0.23	0.08	0.11	11000	0.42	3.26	0.527557	0.150481	0.0860435	0.235918
328	Florida	Levy county	12075	12075	4, Southeast	southeast	LD	Established	3	40801	0.81	0.11	0.23	0.12	0.19	1419	0.29	3	0.0890024	0.146814	0.415434	0.34875
329	Florida	Liberty county	12077	12077	4, Southeast	southeast	LD	Established	0	8365	0.74	0.12	0.22	0.09	0.25	56	0.34	2	0.168269	0.0673077	0.566106	0.198317
330	Florida	Madison county	12079	12079	4, Southeast	southeast	LD	Established	0	19224	0.55	0.1	0.22	0.1	0.18	524	0.32	2	0.137701	0.0661765	0.315508	0.480615
331	Florida	Manatee county	12081	12081	4, Southeast	southeast	LD	Reported	21	322833	0.73	0.26	0.15	0.11	0.21	12786	0.02	2	0.205379	0.142366	0.517464	0.134791
332	Florida	Marion county	12083	12083	4, Southeast	southeast	LD	Established	27	331298	0.74	0.17	0.17	0.14	0.16	8296	0.38	2	0.211556	0.208783	0.2821	0.297561
333	Florida	Martin county	12085	12085	4, Southeast	southeast	LD	Established	18	146318	0.8	0.3	0.13	0.11	0.18	3499	0.02	2.41	0.172428	0.151911	0.525225	0.150436
334	Florida	Miami-Dade county	12086	12086	4, Southeast	southeast	LD	Established	47	2496435	0.15	0.26	0.19	0.11	0.12	117932	0.01	1.99	0.323422	0.162428	0.313732	0.200401
335	Florida	Monroe county	12087	12087	4, Southeast	southeast	LD	Established	4	73090	0.71	0.28	0.12	0.08	0.38	3775	0	2	0.119692	0.0612863	0.746809	0.0722126
336	Florida	Nassau county	12089	12089	4, Southeast	southeast	LD	Established	3	73314	0.88	0.23	0.11	0.11	0.18	1488	0.37	2.9	0.195334	0.157039	0.49107	0.156557
337	Florida	Okaloosa county	12091	12091	4, Southeast	southeast	LD	Established	4	180822	0.77	0.27	0.13	0.08	0.22	5244	0.46	2.35	0.395646	0.092171	0.337278	0.174905
338	Florida	Okeechobee county	12093	12093	4, Southeast	southeast	LD	Established	0	39996	0.66	0.1	0.27	0.13	0.24	1356	0.02	3	0.15992	0.109875	0.569617	0.160587
339	Florida	Orange county	12095	12095	4, Southeast	southeast	LD	Established	25	1145956	0.46	0.3	0.16	0.11	0.14	48592	0.05	2.61	0.416444	0.183113	0.206586	0.193857
340	Florida	Osceola county	12097	12097	4, Southeast	southeast	LD	Established	5	268685	0.4	0.18	0.16	0.13	0.29	9985	0.03	2.71	0.176032	0.101925	0.576437	0.145607
341	Florida	Palm Beach county	12099	12099	4, Southeast	southeast	LD	Established	47	1320134	0.6	0.33	0.14	0.11	0.18	46173	0	2.02	0.192287	0.132088	0.499996	0.17563
342	Florida	Pasco county	12101	12101	4, Southeast	southeast	LD	Reported	18	464697	0.8	0.2	0.14	0.12	0.17	15051	0.14	2.86	0.204726	0.160749	0.39765	0.236876
343	Florida	Pinellas county	12103	12103	4, Southeast	southeast	LD	Established	44	916542	0.77	0.27	0.13	0.11	0.17	37519	0.03	1.98	0.246553	0.138745	0.445578	0.169124
344	Florida	Polk county	12105	12105	4, Southeast	southeast	LD	Established	16	602095	0.65	0.18	0.18	0.12	0.19	20826	0.04	2.23	0.244375	0.155316	0.43256	0.167749
345	Florida	Putnam county	12107	12107	4, Southeast	southeast	LD	Established	5	74364	0.73	0.12	0.26	0.13	0.21	3688	0.3	3	0.144425	0.133703	0.450681	0.271191
346	Florida	Saint Johns county	12109	12109	4, Southeast	southeast	LD	Reported	20	190039	0.85	0.41	0.1	0.09	0.16	4537	0.22	2.87	0.196936	0.17934	0.456597	0.167127
347	Florida	Saint Lucie county	12111	12111	4, Southeast	southeast	LD	Reported	16	277789	0.61	0.19	0.17	0.14	0.21	7356	0.02	2.63	0.183575	0.161054	0.438013	0.217358
348	Florida	Santa Rosa county	12113	12113	4, Southeast	southeast	LD	Established	7	151372	0.85	0.26	0.11	0.09	0.12	2030	0.36	2.18	0.307643	0.192611	0.212357	0.287389
349	Florida	Sarasota county	12115	12115	4, Southeast	southeast	LD	Established	40	379448	0.85	0.3	0.12	0.12	0.23	12998	0.06	2	0.154822	0.115727	0.595306	0.134145
350	Florida	Seminole county	12117	12117	4, Southeast	southeast	LD	Established	11	422718	0.66	0.34	0.11	0.11	0.09	10808	0.06	3	0.424252	0.238359	0.0843925	0.252997
351	Florida	Sumter county	12119	12119	4, Southeast	southeast	LD	Established	10	93420	0.83	0.23	0.12	0.13	0.22	916	0.17	3	0.145306	0.149078	0.589027	0.116588
352	Florida	Suwannee county	12121	12121	4, Southeast	southeast	LD	Reported	0	41551	0.78	0.1	0.22	0.1	0.17	897	0.29	2	0.160698	0.129243	0.327935	0.382124
353	Florida	Taylor county	12123	12123	4, Southeast	southeast	LD	Established	0	22570	0.73	0.11	0.19	0.11	0.28	416	0.25	2	0.127108	0.0830091	0.623865	0.166018
354	Florida	Union county	12125	12125	4, Southeast	southeast	LD	Reported	0	15535	0.72	0.1	0.19	0.09	0.1	142	0.32	2.48	0.447826	0.113043	0.0869565	0.352174
355	Florida	Volusia county	12127	12127	4, Southeast	southeast	LD	Established	24	494593	0.75	0.21	0.16	0.12	0.18	18392	0.22	2.69	0.220135	0.157795	0.438748	0.183322
356	Florida	Wakulla county	12129	12129	4, Southeast	southeast	LD	Established	1	30776	0.79	0.17	0.14	0.08	0.18	679	0.4	2	0.156439	0.163786	0.456785	0.22299
357	Florida	Walton county	12131	12131	4, Southeast	southeast	LD	Established	2	55043	0.85	0.24	0.16	0.09	0.51	1340	0.39	1.99	0.163856	0.0513337	0.691166	0.0936446
358	Florida	Washington county	12133	12133	4, Southeast	southeast	LD	Reported	2	24896	0.78	0.12	0.21	0.11	0.18	325	0.32	3	0.114389	0.117495	0.331781	0.436335
359	Georgia	Appling county	13001	13001	4, Southeast	southeast	LD	Reported	1	18236	0.7	0.11	0.21	0.12	0.18	262	0.23	3	0.202852	0.0596241	0.22035	0.517174
360	Georgia	Atkinson county	13003	13003	4, Southeast	southeast	LD	Reported	0	8375	0.57	0.09	0.34	0.15	0.15	150	0.26	3	0.25603	0.0871985	0.0927644	0.564007
361	Georgia	Bacon county	13005	13005	4, Southeast	southeast	LD	Reported	0	11096	0.76	0.09	0.17	0.11	0.12	127	0.21	3	0.25724	0.120954	0.13799	0.483816
362	Georgia	Baker county	13007	13007	4, Southeast	southeast	LD	Reported	0	3451	0.48	0.07	0.36	0.12	0.17	3	0.35	2	0.121429	0.0535714	0.214286	0.610714
363	Georgia	Baldwin county	13009	13009	4, Southeast	southeast	LD	Reported	1	45720	0.54	0.19	0.29	0.15	0.17	2004	0.53	4	0.329279	0.134085	0.261347	0.275289
364	Georgia	Banks county	13011	13011	4, Southeast	southeast	LD	No records	0	18395	0.9	0.12	0.18	0.1	0.12	562	0.54	4	0.160894	0.156425	0.135196	0.547486
365	Georgia	Barrow county	13013	13013	4, Southeast	southeast	LD	No records	1	69367	0.75	0.17	0.14	0.11	0.09	2062	0.34	4	0.282832	0.351585	0.0358172	0.329765
366	Georgia	Bartow county	13015	13015	4, Southeast	southeast	LD	No records	1	100157	0.8	0.16	0.16	0.12	0.1	3757	0.52	3.95	0.394457	0.256125	0.0668151	0.282603
367	Georgia	Ben Hill county	13017	13017	4, Southeast	southeast	LD	No records	1	17634	0.58	0.1	0.32	0.16	0.15	223	0.49	3	0.311847	0.156794	0.120209	0.41115
368	Georgia	Berrien county	13019	13019	4, Southeast	southeast	LD	No records	0	19286	0.83	0.12	0.25	0.13	0.15	480	0.32	3	0.294629	0.127172	0.138231	0.439968
369	Georgia	Bibb county	13021	13021	4, Southeast	southeast	LD	Reported	2	155547	0.42	0.23	0.24	0.12	0.13	10066	0.33	4	0.439201	0.142735	0.0253016	0.392762
370	Georgia	Bleckley county	13023	13023	4, Southeast	southeast	LD	Established	0	13063	0.69	0.14	0.19	0.13	0.12	438	0.33	3	0.203416	0.113354	0.0885093	0.59472
371	Georgia	Brantley county	13025	13025	4, Southeast	southeast	LD	Established	0	18411	0.93	0.06	0.22	0.13	0.15	326	0.26	3	0.130724	0.0691091	0.35637	0.443797
372	Georgia	Brooks county	13027	13027	4, Southeast	southeast	LD	Reported	0	16243	0.58	0.13	0.22	0.1	0.16	566	0.28	2	0.17454	0.0960769	0.169736	0.559648
373	Georgia	Bryan county	13029	13029	4, Southeast	southeast	LD	Reported	1	30233	0.78	0.29	0.12	0.1	0.09	608	0.35	3.18	0.302536	0.252717	0.136775	0.307971
374	Georgia	Bulloch county	13031	13031	4, Southeast	southeast	LD	Established	1	70217	0.66	0.27	0.31	0.1	0.11	2480	0.15	3	0.498913	0.147251	0.105002	0.248835
375	Georgia	Burke county	13033	13033	4, Southeast	southeast	LD	Established	0	23316	0.46	0.09	0.31	0.12	0.14	996	0.21	4	0.166667	0.0983483	0.154655	0.58033
376	Georgia	Butts county	13035	13035	4, Southeast	southeast	LD	No records	2	23655	0.68	0.09	0.13	0.12	0.16	668	0.52	4	0.257453	0.176152	0.338076	0.22832
377	Georgia	Calhoun county	13037	13037	4, Southeast	southeast	LD	Reported	0	6694	0.34	0.12	0.36	0.09	0.17	99	0.32	2	0.181818	0.113022	0.184275	0.520885
378	Georgia	Camden county	13039	13039	4, Southeast	southeast	LD	Reported	1	50513	0.71	0.19	0.16	0.1	0.15	1451	0.31	4.33	0.36746	0.184219	0.19987	0.248451
379	Georgia	Candler county	13043	13043	4, Southeast	southeast	LD	Established	0	10998	0.63	0.15	0.21	0.09	0.15	288	0.17	3	0.244444	0.152778	0.234722	0.368056
380	Georgia	Carroll county	13045	13045	4, Southeast	southeast	LD	No records	2	110527	0.73	0.19	0.18	0.12	0.12	3603	0.5	4	0.345941	0.224354	0.0660517	0.363653
381	Georgia	Catoosa county	13047	13047	4, Southeast	southeast	LD	No records	0	63942	0.92	0.18	0.12	0.09	0.08	1763	0.47	3	0.284374	0.246363	0.0497419	0.419521
382	Georgia	Charlton county	13049	13049	4, Southeast	southeast	LD	Established	0	12171	0.67	0.1	0.15	0.11	0.12	199	0.26	3	0.166058	0.10219	0.240876	0.490876
383	Georgia	Chatham county	13051	13051	4, Southeast	southeast	LD	Established	4	265128	0.5	0.3	0.19	0.1	0.14	11301	0.14	4.33	0.437581	0.17513	0.178999	0.20829
384	Georgia	Chattahoochee county	13053	13053	4, Southeast	southeast	LD	Reported	0	11267	0.63	0.28	0.14	0.11	0.2	0	0.67	3	0.766667	0.0434783	0.0478261	0.142029
385	Georgia	Chattooga county	13055	13055	4, Southeast	southeast	LD	No records	0	26015	0.83	0.08	0.21	0.12	0.13	250	0.67	3	0.216235	0.144157	0.129461	0.510147
386	Georgia	Cherokee county	13057	13057	4, Southeast	southeast	LD	No records	0	214346	0.81	0.35	0.08	0.09	0.08	3257	0.61	3.79	0.294676	0.37967	0.0971357	0.228518
387	Georgia	Clarke county	13059	13059	4, Southeast	southeast	LD	Reported	1	116714	0.57	0.41	0.35	0.09	0.11	5325	0.4	4	0.573576	0.169968	0.0767598	0.179696
388	Georgia	Clay county	13061	13061	4, Southeast	southeast	LD	No records	0	3183	0.37	0.09	0.48	0.12	0.37	3	0.52	3	0.075227	0.0505837	0.657588	0.216602
389	Georgia	Clayton county	13063	13063	4, Southeast	southeast	LD	No records	1	259424	0.14	0.18	0.22	0.14	0.13	13039	0.24	4	0.579377	0.171404	0.0206083	0.22861
390	Georgia	Clinch county	13065	13065	4, Southeast	southeast	LD	Established	0	6798	0.67	0.15	0.22	0.11	0.15	185	0.3	3	0.186207	0.091954	0.147126	0.574713
391	Georgia	Cobb county	13067	13067	4, Southeast	southeast	LD	No records	13	688078	0.56	0.44	0.12	0.09	0.09	17630	0.27	3.86	0.480593	0.257698	0.0378301	0.223878
392	Georgia	Coffee county	13069	13069	4, Southeast	southeast	LD	Reported	0	42356	0.61	0.11	0.24	0.16	0.13	1702	0.27	3	0.403298	0.145276	0.121212	0.330214
393	Georgia	Colquitt county	13071	13071	4, Southeast	southeast	LD	No records	0	45498	0.59	0.13	0.26	0.1	0.11	1313	0.33	2	0.296389	0.142929	0.106319	0.454363
394	Georgia	Columbia county	13073	13073	4, Southeast	southeast	LD	Reported	0	124053	0.74	0.35	0.08	0.07	0.08	2583	0.53	4	0.267704	0.350322	0.142972	0.239002
395	Georgia	Cook county	13075	13075	4, Southeast	southeast	LD	Reported	0	17212	0.65	0.12	0.23	0.12	0.13	449	0.23	3	0.355485	0.133966	0.0611814	0.449367
396	Georgia	Coweta county	13077	13077	4, Southeast	southeast	LD	No records	3	127317	0.73	0.26	0.12	0.1	0.09	2770	0.53	4	0.307025	0.283237	0.072699	0.337039
397	Georgia	Crawford county	13079	13079	4, Southeast	southeast	LD	No records	1	12630	0.73	0.13	0.22	0.11	0.09	495	0.5	4	0.180851	0.17234	0.114894	0.531915
398	Georgia	Crisp county	13081	13081	4, Southeast	southeast	LD	Reported	0	23439	0.52	0.14	0.31	0.14	0.15	1254	0.29	2	0.267069	0.14864	0.26284	0.32145
399	Georgia	Dade county	13083	13083	4, Southeast	southeast	LD	No records	0	16633	0.95	0.17	0.16	0.09	0.14	237	0.71	3	0.200197	0.129191	0.228797	0.441815
400	Georgia	Dawson county	13085	13085	4, Southeast	southeast	LD	No records	0	22330	0.93	0.24	0.14	0.11	0.19	478	0.76	4	0.0923695	0.158133	0.604418	0.14508
401	Georgia	Decatur county	13087	13087	4, Southeast	southeast	LD	Reported	1	27842	0.52	0.14	0.29	0.12	0.14	921	0.35	3	0.266282	0.136599	0.186744	0.410375
402	Georgia	DeKalb county	13089	13089	4, Southeast	southeast	LD	No records	10	691893	0.29	0.39	0.19	0.11	0.11	37150	0.27	4	0.534636	0.202328	0.0335354	0.2295
403	Georgia	Dodge county	13091	13091	4, Southeast	southeast	LD	No records	0	21796	0.65	0.14	0.19	0.13	0.17	883	0.33	3	0.266071	0.0875	0.17619	0.470238
404	Georgia	Dooly county	13093	13093	4, Southeast	southeast	LD	No records	0	14918	0.43	0.1	0.29	0.12	0.17	257	0.29	2	0.246641	0.0959693	0.161228	0.496161
405	Georgia	Dougherty county	13095	13095	4, Southeast	southeast	LD	Established	1	94565	0.29	0.18	0.31	0.13	0.11	5781	0.37	3	0.5488	0.165618	0.0423946	0.243187
406	Georgia	Douglas county	13097	13097	4, Southeast	southeast	LD	No records	1	132403	0.49	0.25	0.13	0.11	0.1	4490	0.53	4	0.34687	0.315967	0.0390254	0.298138
407	Georgia	Early county	13099	13099	4, Southeast	southeast	LD	No records	1	11008	0.48	0.12	0.29	0.12	0.15	279	0.37	3	0.23427	0.064257	0.196787	0.504685
408	Georgia	Echols county	13101	13101	4, Southeast	southeast	LD	Reported	0	4034	0.63	0.08	0.36	0.08	0.15	45	0.36	3	0.227074	0.170306	0.227074	0.375546
409	Georgia	Effingham county	13103	13103	4, Southeast	southeast	LD	Established	0	52250	0.81	0.17	0.11	0.1	0.09	574	0.23	3	0.293527	0.272321	0.121094	0.313058
410	Georgia	Elbert county	13105	13105	4, Southeast	southeast	LD	No records	0	20166	0.64	0.11	0.2	0.15	0.16	1179	0.51	4	0.159868	0.142763	0.266447	0.430921
411	Georgia	Emanuel county	13107	13107	4, Southeast	southeast	LD	Established	0	22598	0.61	0.1	0.28	0.13	0.15	397	0.28	3	0.235371	0.0695709	0.197009	0.498049
412	Georgia	Evans county	13109	13109	4, Southeast	southeast	LD	Established	1	11000	0.57	0.14	0.26	0.09	0.14	219	0.25	3	0.359746	0.128368	0.164818	0.347068
413	Georgia	Fannin county	13111	13111	4, Southeast	southeast	LD	No records	1	23682	0.96	0.15	0.2	0.12	0.37	388	0.87	2	0.0946844	0.0852159	0.674585	0.145515
414	Georgia	Fayette county	13113	13113	4, Southeast	southeast	LD	No records	5	106567	0.68	0.42	0.07	0.08	0.06	1538	0.42	3.85	0.309216	0.329398	0.0814928	0.279893
415	Georgia	Floyd county	13115	13115	4, Southeast	southeast	LD	No records	0	96317	0.74	0.18	0.21	0.12	0.11	3403	0.57	4	0.416793	0.191733	0.0491236	0.34235
416	Georgia	Forsyth county	13117	13117	4, Southeast	southeast	LD	Reported	7	175511	0.8	0.43	0.07	0.08	0.07	2171	0.4	4	0.191383	0.36588	0.217147	0.22559
417	Georgia	Franklin county	13119	13119	4, Southeast	southeast	LD	No records	2	22084	0.86	0.14	0.21	0.13	0.19	548	0.4	4	0.147541	0.143567	0.342772	0.36612
418	Georgia	Fulton county	13121	13121	4, Southeast	southeast	LD	No records	13	920581	0.41	0.48	0.17	0.11	0.14	51551	0.34	3.69	0.475777	0.210842	0.0547688	0.258612
419	Georgia	Gilmer county	13123	13123	4, Southeast	southeast	LD	No records	1	28292	0.89	0.15	0.2	0.11	0.32	414	0.86	2	0.109524	0.0935238	0.64819	0.148762
420	Georgia	Glascock county	13125	13125	4, Southeast	southeast	LD	No records	0	3082	0.89	0.09	0.24	0.11	0.24	20	0.56	4	0.109244	0.0336134	0.232493	0.62465
421	Georgia	Glynn county	13127	13127	4, Southeast	southeast	LD	Established	1	79626	0.65	0.26	0.18	0.1	0.22	4578	0.25	4.53	0.314247	0.122456	0.443301	0.119996
422	Georgia	Gordon county	13129	13129	4, Southeast	southeast	LD	No records	0	55186	0.8	0.14	0.2	0.13	0.12	1452	0.5	3	0.426453	0.225127	0.0788139	0.269606
423	Georgia	Grady county	13131	13131	4, Southeast	southeast	LD	Established	0	25011	0.59	0.11	0.29	0.11	0.13	465	0.27	3	0.203428	0.111028	0.149031	0.536513
424	Georgia	Greene county	13133	13133	4, Southeast	southeast	LD	No records	0	15994	0.55	0.19	0.23	0.13	0.25	442	0.61	4	0.0889811	0.139696	0.566621	0.204703
425	Georgia	Gwinnett county	13135	13135	4, Southeast	southeast	LD	No records	12	805321	0.44	0.35	0.14	0.09	0.08	21476	0.26	4	0.429911	0.307191	0.0422095	0.220688
426	Georgia	Habersham county	13137	13137	4, Southeast	southeast	LD	No records	0	43041	0.8	0.18	0.18	0.11	0.15	785	0.64	2.26	0.236724	0.18362	0.310396	0.26926
427	Georgia	Hall county	13139	13139	4, Southeast	southeast	LD	No records	6	179684	0.64	0.22	0.17	0.1	0.12	4517	0.46	4	0.323457	0.230514	0.17015	0.275879
428	Georgia	Hancock county	13141	13141	4, Southeast	southeast	LD	Reported	0	9429	0.23	0.11	0.31	0.23	0.38	131	0.64	4	0.0574542	0.0822189	0.643388	0.216939
429	Georgia	Haralson county	13143	13143	4, Southeast	southeast	LD	No records	0	28780	0.92	0.12	0.23	0.12	0.13	908	0.61	4	0.298693	0.169281	0.0503268	0.481699
430	Georgia	Harris county	13145	13145	4, Southeast	southeast	LD	No records	2	32024	0.78	0.28	0.08	0.08	0.12	567	0.66	4	0.110546	0.167726	0.386912	0.334816
431	Georgia	Hart county	13147	13147	4, Southeast	southeast	LD	No records	0	25213	0.76	0.16	0.24	0.12	0.22	830	0.35	4	0.112266	0.113306	0.547124	0.227304
432	Georgia	Heard county	13149	13149	4, Southeast	southeast	LD	No records	2	11834	0.86	0.07	0.25	0.12	0.15	212	0.62	4	0.208556	0.128342	0.140374	0.522727
433	Georgia	Henry county	13151	13151	4, Southeast	southeast	LD	No records	12	203922	0.52	0.25	0.1	0.1	0.08	5489	0.4	4	0.326696	0.341191	0.0461931	0.285919
434	Georgia	Houston county	13153	13153	4, Southeast	southeast	LD	Established	8	139900	0.6	0.25	0.15	0.09	0.09	5016	0.41	3	0.503223	0.218999	0.0602958	0.217482
435	Georgia	Irwin county	13155	13155	4, Southeast	southeast	LD	Established	0	9538	0.7	0.08	0.21	0.15	0.13	343	0.29	3	0.197026	0.0929368	0.178439	0.531599
436	Georgia	Jackson county	13157	13157	4, Southeast	southeast	LD	No records	0	60485	0.84	0.19	0.16	0.11	0.1	1333	0.41	4	0.247821	0.325861	0.0630967	0.363221
437	Georgia	Jasper county	13159	13159	4, Southeast	southeast	LD	Established	1	13900	0.73	0.14	0.2	0.12	0.18	229	0.6	4	0.119928	0.174932	0.446348	0.258792
438	Georgia	Jeff Davis county	13161	13161	4, Southeast	southeast	LD	Reported	0	15068	0.73	0.11	0.26	0.13	0.12	571	0.3	3	0.299124	0.0938673	0.0913642	0.515645
439	Georgia	Jefferson county	13163	13163	4, Southeast	southeast	LD	Established	0	16930	0.41	0.09	0.3	0.14	0.15	314	0.35	4	0.221381	0.121097	0.177862	0.479659
440	Georgia	Jenkins county	13165	13165	4, Southeast	southeast	LD	Established	0	8340	0.54	0.14	0.3	0.15	0.24	88	0.2	3	0.144801	0.0544218	0.243926	0.556851
441	Georgia	Johnson county	13167	13167	4, Southeast	southeast	LD	Established	0	9980	0.62	0.12	0.21	0.11	0.19	150	0.45	3	0.173351	0.080207	0.217335	0.529107
442	Georgia	Jones county	13169	13169	4, Southeast	southeast	LD	Reported	2	28669	0.73	0.19	0.14	0.1	0.09	642	0.64	4	0.220508	0.19873	0.061706	0.519056
443	Georgia	Lamar county	13171	13171	4, Southeast	southeast	LD	No records	0	18317	0.65	0.13	0.2	0.14	0.12	511	0.48	4	0.339953	0.196262	0.0992991	0.364486
444	Georgia	Lanier county	13173	13173	4, Southeast	southeast	LD	No records	0	10078	0.68	0.13	0.22	0.11	0.15	99	0.28	3	0.380655	0.152886	0.099844	0.366615
445	Georgia	Laurens county	13175	13175	4, Southeast	southeast	LD	Established	3	48434	0.6	0.16	0.24	0.13	0.13	2272	0.41	3	0.328199	0.106344	0.142648	0.422809
446	Georgia	Lee county	13177	13177	4, Southeast	southeast	LD	No records	1	28298	0.76	0.19	0.11	0.09	0.06	629	0.34	3	0.331579	0.3	0.107018	0.261404
447	Georgia	Liberty county	13179	13179	4, Southeast	southeast	LD	Established	1	63453	0.43	0.18	0.18	0.09	0.17	2186	0.32	3.4	0.557911	0.103147	0.123252	0.215691
448	Georgia	Lincoln county	13181	13181	4, Southeast	southeast	LD	No records	0	7996	0.65	0.11	0.26	0.12	0.31	28	0.52	4	0.0352159	0.0604651	0.710299	0.19402
449	Georgia	Long county	13183	13183	4, Southeast	southeast	LD	Reported	0	14464	0.59	0.12	0.21	0.08	0.17	446	0.3	3	0.58563	0.133858	0.0629921	0.21752
450	Georgia	Lowndes county	13185	13185	4, Southeast	southeast	LD	Established	2	109233	0.56	0.22	0.23	0.1	0.1	3914	0.28	3	0.447053	0.200767	0.0905606	0.26162
451	Georgia	Lumpkin county	13187	13187	4, Southeast	southeast	LD	No records	0	29966	0.92	0.23	0.17	0.1	0.15	492	0.81	2	0.237087	0.213326	0.335227	0.21436
452	Georgia	McDuffie county	13189	13189	4, Southeast	southeast	LD	Established	0	21875	0.56	0.13	0.21	0.13	0.11	659	0.56	4	0.316505	0.180583	0.141748	0.361165
453	Georgia	McIntosh county	13191	13191	4, Southeast	southeast	LD	Established	1	14333	0.61	0.15	0.15	0.11	0.35	481	0.26	4.42	0.136965	0.0867959	0.613112	0.163127
454	Georgia	Macon county	13193	13193	4, Southeast	southeast	LD	No records	0	14740	0.34	0.1	0.27	0.13	0.19	238	0.43	3	0.158311	0.0853122	0.139842	0.616535
455	Georgia	Madison county	13195	13195	4, Southeast	southeast	LD	No records	1	28120	0.86	0.13	0.19	0.1	0.11	753	0.46	4	0.260188	0.21395	0.0909091	0.434953
456	Georgia	Marion county	13197	13197	4, Southeast	southeast	LD	No records	0	8742	0.58	0.08	0.26	0.11	0.18	61	0.54	3	0.142663	0.119565	0.209239	0.528533
457	Georgia	Meriwether county	13199	13199	4, Southeast	southeast	LD	No records	1	21992	0.57	0.1	0.17	0.14	0.14	805	0.58	4	0.234146	0.14007	0.137282	0.488502
458	Georgia	Miller county	13201	13201	4, Southeast	southeast	LD	No records	1	6125	0.69	0.11	0.22	0.1	0.13	84	0.21	2	0.312329	0.112329	0.169863	0.405479
459	Georgia	Mitchell county	13205	13205	4, Southeast	southeast	LD	No records	1	23498	0.46	0.1	0.26	0.11	0.11	606	0.33	2	0.214665	0.187035	0.130712	0.467588
460	Georgia	Monroe county	13207	13207	4, Southeast	southeast	LD	Established	0	26424	0.72	0.19	0.14	0.1	0.1	641	0.61	4	0.212786	0.163168	0.177481	0.446565
461	Georgia	Montgomery county	13209	13209	4, Southeast	southeast	LD	Established	0	9123	0.67	0.16	0.24	0.12	0.16	39	0.33	3	0.239748	0.141956	0.214511	0.403785
462	Georgia	Morgan county	13211	13211	4, Southeast	southeast	LD	Reported	0	17868	0.72	0.22	0.15	0.1	0.11	344	0.47	4	0.188424	0.174877	0.317734	0.318966
463	Georgia	Murray county	13213	13213	4, Southeast	southeast	LD	No records	0	39628	0.85	0.08	0.2	0.14	0.12	919	0.66	3	0.401264	0.180095	0.0895208	0.329121
464	Georgia	Muscogee county	13215	13215	4, Southeast	southeast	LD	Reported	1	189885	0.44	0.22	0.19	0.1	0.1	13540	0.46	4	0.566268	0.13695	0.0413521	0.25543
465	Georgia	Newton county	13217	13217	4, Southeast	southeast	LD	No records	4	99958	0.52	0.19	0.15	0.13	0.1	2631	0.44	4	0.301872	0.307692	0.0652834	0.325152
466	Georgia	Oconee county	13219	13219	4, Southeast	southeast	LD	No records	0	32808	0.86	0.44	0.09	0.07	0.06	603	0.45	4	0.277267	0.345598	0.0959264	0.281209
467	Georgia	Oglethorpe county	13221	13221	4, Southeast	southeast	LD	No records	0	14899	0.77	0.18	0.15	0.1	0.13	520	0.57	4	0.182796	0.187575	0.189964	0.439665
468	Georgia	Paulding county	13223	13223	4, Southeast	southeast	LD	No records	0	142324	0.75	0.23	0.1	0.1	0.08	3050	0.58	4	0.197019	0.42559	0.0337888	0.343602
469	Georgia	Peach county	13225	13225	4, Southeast	southeast	LD	No records	1	27695	0.45	0.18	0.27	0.12	0.1	1356	0.36	3	0.358974	0.199634	0.0576923	0.3837
470	Georgia	Pickens county	13227	13227	4, Southeast	southeast	LD	No records	1	29431	0.94	0.22	0.12	0.11	0.18	409	0.74	3	0.117451	0.157018	0.54394	0.181591
471	Georgia	Pierce county	13229	13229	4, Southeast	southeast	LD	Reported	0	18758	0.85	0.1	0.21	0.1	0.11	331	0.2	3	0.211517	0.16722	0.120709	0.500554
472	Georgia	Pike county	13231	13231	4, Southeast	southeast	LD	No records	1	17869	0.87	0.17	0.11	0.11	0.09	145	0.48	4	0.178515	0.183254	0.159558	0.478673
473	Georgia	Polk county	13233	13233	4, Southeast	southeast	LD	No records	0	41475	0.73	0.11	0.22	0.12	0.11	1313	0.56	4	0.347467	0.17511	0.064978	0.412445
474	Georgia	Pulaski county	13235	13235	4, Southeast	southeast	LD	Reported	0	12010	0.62	0.08	0.19	0.09	0.13	189	0.28	3	0.289941	0.143491	0.143491	0.423077
475	Georgia	Putnam county	13237	13237	4, Southeast	southeast	LD	Established	0	21218	0.66	0.19	0.15	0.13	0.33	621	0.57	4	0.152034	0.0873186	0.653581	0.107066
476	Georgia	Quitman county	13239	13239	4, Southeast	southeast	LD	No records	0	2513	0.5	0.06	0.24	0.1	0.49	49	0.63	3	0.0412475	0.128773	0.67505	0.15493
477	Georgia	Rabun county	13241	13241	4, Southeast	southeast	LD	No records	1	16276	0.89	0.26	0.24	0.12	0.45	154	0.87	2	0.0694018	0.0594614	0.779505	0.091632
478	Georgia	Randolph county	13243	13243	4, Southeast	southeast	LD	No records	0	7719	0.36	0.14	0.25	0.12	0.23	63	0.52	3	0.156315	0.0351967	0.34265	0.465839
479	Georgia	Richmond county	13245	13245	4, Southeast	southeast	LD	No records	0	200549	0.38	0.2	0.24	0.11	0.11	14672	0.31	4	0.393643	0.182524	0.0413522	0.382481
480	Georgia	Rockdale county	13247	13247	4, Southeast	southeast	LD	No records	3	85215	0.41	0.25	0.14	0.11	0.1	3242	0.45	4	0.429276	0.275501	0.0474576	0.247766
481	Georgia	Schley county	13249	13249	4, Southeast	southeast	LD	No records	0	5010	0.72	0.13	0.22	0.12	0.15	33	0.63	3	0.14881	0.139881	0.181548	0.529762
482	Georgia	Screven county	13251	13251	4, Southeast	southeast	LD	No records	0	14593	0.54	0.12	0.25	0.17	0.17	389	0.2	3	0.128609	0.103237	0.228346	0.539808
483	Georgia	Seminole county	13253	13253	4, Southeast	southeast	LD	No records	0	8729	0.63	0.12	0.26	0.13	0.27	137	0.24	2	0.123447	0.107919	0.565994	0.20264
484	Georgia	Spalding county	13255	13255	4, Southeast	southeast	LD	No records	1	64073	0.61	0.16	0.22	0.15	0.12	3246	0.45	4	0.447696	0.208904	0.0451432	0.298257
485	Georgia	Stephens county	13257	13257	4, Southeast	southeast	LD	No records	0	26175	0.84	0.15	0.19	0.12	0.19	1009	0.6	3	0.202276	0.123894	0.27855	0.39528
486	Georgia	Stewart county	13259	13259	4, Southeast	southeast	LD	No records	0	6058	0.27	0.08	0.26	0.1	0.22	23	0.68	3	0.15739	0.0806142	0.389635	0.372361
487	Georgia	Sumter county	13261	13261	4, Southeast	southeast	LD	No records	2	32819	0.41	0.2	0.31	0.13	0.13	1524	0.39	3	0.288914	0.147816	0.242441	0.320829
488	Georgia	Talbot county	13263	13263	4, Southeast	southeast	LD	Established	0	6865	0.38	0.12	0.23	0.1	0.17	92	0.67	4	0.0987654	0.123457	0.319224	0.458554
489	Georgia	Taliaferro county	13265	13265	4, Southeast	southeast	LD	Reported	0	1717	0.36	0.11	0.3	0.18	0.25	72	0.65	4	0.0742188	0.109375	0.269531	0.546875
490	Georgia	Tattnall county	13267	13267	4, Southeast	southeast	LD	Reported	1	25520	0.59	0.11	0.26	0.09	0.18	521	0.2	3	0.339408	0.192483	0.199317	0.268793
491	Georgia	Taylor county	13269	13269	4, Southeast	southeast	LD	No records	1	8906	0.57	0.09	0.29	0.15	0.23	87	0.47	4	0.193084	0.0787704	0.24976	0.478386
492	Georgia	Telfair county	13271	13271	4, Southeast	southeast	LD	Established	0	16500	0.51	0.12	0.34	0.15	0.24	210	0.33	3	0.162486	0.0826682	0.188141	0.566705
493	Georgia	Terrell county	13273	13273	4, Southeast	southeast	LD	Reported	0	9315	0.36	0.08	0.29	0.12	0.14	202	0.38	3	0.289474	0.0912281	0.138596	0.464912
494	Georgia	Thomas county	13275	13275	4, Southeast	southeast	LD	Established	1	44720	0.58	0.17	0.28	0.11	0.13	1545	0.35	2	0.288786	0.168587	0.131336	0.41129
495	Georgia	Tift county	13277	13277	4, Southeast	southeast	LD	Reported	0	40118	0.59	0.17	0.23	0.12	0.1	2161	0.26	2	0.400501	0.137672	0.063204	0.398623
496	Georgia	Toombs county	13279	13279	4, Southeast	southeast	LD	Established	1	27223	0.62	0.15	0.27	0.12	0.15	1083	0.24	3	0.389486	0.202374	0.18372	0.224421
497	Georgia	Towns county	13281	13281	4, Southeast	southeast	LD	No records	0	10471	0.96	0.22	0.16	0.13	0.42	159	0.82	2	0.0776156	0.0968643	0.736728	0.0887923
498	Georgia	Treutlen county	13283	13283	4, Southeast	southeast	LD	Established	0	6885	0.65	0.09	0.24	0.12	0.15	229	0.39	3	0.122494	0.0623608	0.138085	0.67706
499	Georgia	Troup county	13285	13285	4, Southeast	southeast	LD	No records	2	67044	0.6	0.2	0.22	0.12	0.12	2750	0.53	4	0.412679	0.189248	0.0954009	0.302672
500	Georgia	Turner county	13287	13287	4, Southeast	southeast	LD	No records	0	8930	0.54	0.12	0.23	0.17	0.13	304	0.33	2	0.320717	0.135458	0.145418	0.398406
501	Georgia	Twiggs county	13289	13289	4, Southeast	southeast	LD	Reported	0	9023	0.56	0.11	0.27	0.16	0.14	166	0.55	3.66	0.159734	0.0865225	0.0915141	0.66223
502	Georgia	Union county	13291	13291	4, Southeast	southeast	LD	No records	0	21356	0.95	0.21	0.17	0.11	0.35	127	0.82	2	0.0650324	0.101904	0.709887	0.123177
503	Georgia	Upson county	13293	13293	4, Southeast	southeast	LD	No records	1	27153	0.68	0.11	0.21	0.12	0.12	888	0.62	4	0.267128	0.157093	0.12872	0.447059
504	Georgia	Walker county	13295	13295	4, Southeast	southeast	LD	No records	2	68756	0.92	0.14	0.17	0.1	0.12	1775	0.62	3	0.263392	0.190952	0.0882598	0.457397
505	Georgia	Walton county	13297	13297	4, Southeast	southeast	LD	No records	2	83768	0.78	0.19	0.14	0.11	0.09	1991	0.39	4	0.357994	0.318373	0.0476858	0.275947
506	Georgia	Ware county	13299	13299	4, Southeast	southeast	LD	Established	0	36312	0.65	0.14	0.24	0.11	0.16	1756	0.16	3	0.198353	0.0875749	0.0542665	0.659805
507	Georgia	Warren county	13301	13301	4, Southeast	southeast	LD	No records	0	5834	0.37	0.07	0.28	0.17	0.22	89	0.6	4	0.104478	0.0820896	0.279104	0.534328
508	Georgia	Washington county	13303	13303	4, Southeast	southeast	LD	Established	1	21187	0.44	0.11	0.25	0.15	0.17	605	0.53	4	0.228667	0.0966667	0.184	0.490667
509	Georgia	Wayne county	13305	13305	4, Southeast	southeast	LD	Reported	0	30099	0.72	0.11	0.21	0.12	0.13	1475	0.23	3	0.281002	0.142334	0.161881	0.414783
510	Georgia	Webster county	13307	13307	4, Southeast	southeast	LD	No records	0	2799	0.53	0.12	0.23	0.13	0.27	0	0.51	3	0.113861	0.0470297	0.336634	0.502475
511	Georgia	Wheeler county	13309	13309	4, Southeast	southeast	LD	No records	0	7421	0.59	0.08	0.26	0.15	0.18	115	0.39	3	0.154334	0.0570825	0.283298	0.505285
512	Georgia	White county	13311	13311	4, Southeast	southeast	LD	No records	0	27144	0.94	0.2	0.17	0.1	0.34	631	0.71	2	0.187592	0.0888109	0.601182	0.122415
513	Georgia	Whitfield county	13313	13313	4, Southeast	southeast	LD	No records	0	102599	0.62	0.15	0.19	0.12	0.12	3000	0.51	3	0.486332	0.192202	0.0324221	0.289044
514	Georgia	Wilcox county	13315	13315	4, Southeast	southeast	LD	No records	0	9255	0.6	0.08	0.29	0.12	0.18	94	0.43	3	0.184168	0.0743134	0.25525	0.486268
515	Georgia	Wilkes county	13317	13317	4, Southeast	southeast	LD	Reported	0	10593	0.52	0.14	0.29	0.13	0.17	118	0.58	4	0.112849	0.0916201	0.309497	0.486034
516	Georgia	Wilkinson county	13319	13319	4, Southeast	southeast	LD	Reported	0	9563	0.58	0.12	0.19	0.14	0.18	168	0.54	4	0.187576	0.144945	0.161998	0.505481
517	Georgia	Worth county	13321	13321	4, Southeast	southeast	LD	No records	0	21679	0.69	0.09	0.22	0.12	0.11	545	0.38	2	0.222758	0.101254	0.210222	0.465767
562	Illinois	Adams county	17001	17001	5, Upper Midwest	uppermidwest	LD	No records	3	67103	0.93	0.21	0.14	0.08	0.08	1569	0.22	3	0.276854	0.186461	0.106202	0.430482
563	Illinois	Alexander county	17003	17003	5, Upper Midwest	uppermidwest	LD	No records	1	8238	0.6	0.09	0.31	0.12	0.17	272	0.41	2	0.103397	0.174298	0.119645	0.602659
564	Illinois	Bond county	17005	17005	5, Upper Midwest	uppermidwest	LD	No records	1	17768	0.89	0.2	0.14	0.1	0.09	285	0.21	3	0.132931	0.149547	0.185801	0.531722
565	Illinois	Boone county	17007	17007	5, Upper Midwest	uppermidwest	LD	Reported	5	54165	0.75	0.2	0.1	0.14	0.07	868	0.06	2	0.203413	0.410922	0.12628	0.259386
566	Illinois	Brown county	17009	17009	5, Upper Midwest	uppermidwest	LD	Reported	0	6937	0.75	0.13	0.1	0.07	0.15	24	0.42	4	0.134986	0.101928	0.363636	0.399449
567	Illinois	Bureau county	17011	17011	5, Upper Midwest	uppermidwest	LD	Established	7	34978	0.9	0.17	0.11	0.11	0.09	546	0.08	2	0.235254	0.237311	0.134431	0.393004
568	Illinois	Calhoun county	17013	17013	5, Upper Midwest	uppermidwest	LD	No records	0	5089	0.98	0.15	0.13	0.1	0.27	54	0.41	4	0.0573333	0.0746667	0.629333	0.238667
569	Illinois	Carroll county	17015	17015	5, Upper Midwest	uppermidwest	LD	Established	24	15387	0.95	0.16	0.13	0.1	0.22	230	0.12	2	0.105234	0.109642	0.603857	0.181267
570	Illinois	Cass county	17017	17017	5, Upper Midwest	uppermidwest	LD	Reported	0	13642	0.79	0.12	0.17	0.08	0.1	71	0.17	3	0.256184	0.176678	0.178445	0.388693
571	Illinois	Champaign county	17019	17019	5, Upper Midwest	uppermidwest	LD	Established	12	201081	0.71	0.42	0.22	0.08	0.08	5124	0.01	2	0.573436	0.191338	0.0531576	0.182068
572	Illinois	Christian county	17021	17021	5, Upper Midwest	uppermidwest	LD	No records	1	34800	0.96	0.13	0.16	0.1	0.1	547	0.05	2	0.23939	0.202918	0.0994695	0.458223
573	Illinois	Clark county	17023	17023	5, Upper Midwest	uppermidwest	LD	Established	5	16335	0.97	0.18	0.12	0.12	0.13	121	0.23	3	0.220202	0.152525	0.191919	0.435354
574	Illinois	Clay county	17025	17025	5, Upper Midwest	uppermidwest	LD	No records	1	13815	0.97	0.14	0.15	0.11	0.11	201	0.21	3	0.140028	0.202263	0.12447	0.533239
575	Illinois	Clinton county	17027	17027	5, Upper Midwest	uppermidwest	LD	No records	0	37762	0.92	0.2	0.08	0.07	0.09	539	0.1	2	0.149311	0.178407	0.400459	0.271822
576	Illinois	Coles county	17029	17029	5, Upper Midwest	uppermidwest	LD	Established	3	53873	0.92	0.24	0.22	0.1	0.08	1016	0.11	2	0.444954	0.152905	0.0784913	0.323649
577	Illinois	Cook county	17031	17031	5, Upper Midwest	uppermidwest	LD	Established	317	5194675	0.44	0.34	0.16	0.11	0.1	177807	0.05	2	0.430013	0.196324	0.066471	0.307192
578	Illinois	Crawford county	17033	17033	5, Upper Midwest	uppermidwest	LD	Reported	2	19817	0.92	0.16	0.15	0.09	0.1	87	0.2	3	0.224944	0.158129	0.108018	0.508909
579	Illinois	Cumberland county	17035	17035	5, Upper Midwest	uppermidwest	LD	Reported	0	11048	0.98	0.12	0.13	0.09	0.1	61	0.18	2	0.0965795	0.136821	0.358149	0.408451
580	Illinois	DeKalb county	17037	17037	5, Upper Midwest	uppermidwest	LD	No records	11	105160	0.8	0.29	0.17	0.11	0.06	2261	0.02	2	0.455877	0.245857	0.0570328	0.241233
581	Illinois	De Witt county	17039	17039	5, Upper Midwest	uppermidwest	LD	Established	1	16561	0.96	0.17	0.1	0.09	0.09	10	0.06	2	0.260563	0.187324	0.0704225	0.48169
582	Illinois	Douglas county	17041	17041	5, Upper Midwest	uppermidwest	LD	No records	1	19980	0.92	0.16	0.1	0.09	0.08	124	0.02	2	0.225373	0.265672	0.0731343	0.435821
583	Illinois	DuPage county	17043	17043	5, Upper Midwest	uppermidwest	LD	Established	168	916924	0.7	0.46	0.07	0.09	0.05	15727	0.06	2	0.407623	0.317793	0.0864178	0.188166
584	Illinois	Edgar county	17045	17045	5, Upper Midwest	uppermidwest	LD	Reported	3	18576	0.98	0.16	0.16	0.11	0.11	173	0.08	2	0.190871	0.198133	0.093361	0.517635
585	Illinois	Edwards county	17047	17047	5, Upper Midwest	uppermidwest	LD	No records	1	6721	0.97	0.11	0.11	0.09	0.11	44	0.13	3	0.100865	0.112392	0.0893372	0.697406
586	Illinois	Effingham county	17049	17049	5, Upper Midwest	uppermidwest	LD	No records	0	34242	0.97	0.19	0.1	0.08	0.07	558	0.22	2	0.266351	0.194313	0.272986	0.266351
587	Illinois	Fayette county	17051	17051	5, Upper Midwest	uppermidwest	LD	Reported	0	22140	0.93	0.14	0.18	0.1	0.11	310	0.28	3	0.212916	0.138244	0.225025	0.423814
588	Illinois	Ford county	17053	17053	5, Upper Midwest	uppermidwest	LD	No records	2	14081	0.96	0.17	0.1	0.09	0.1	191	0.01	2	0.160066	0.259076	0.0940594	0.486799
589	Illinois	Franklin county	17055	17055	5, Upper Midwest	uppermidwest	LD	Reported	0	39561	0.97	0.13	0.19	0.12	0.1	881	0.22	3	0.215933	0.206499	0.123166	0.454403
590	Illinois	Fulton county	17057	17057	5, Upper Midwest	uppermidwest	LD	Established	12	37069	0.93	0.14	0.15	0.12	0.1	565	0.32	3	0.245329	0.238095	0.148885	0.367691
591	Illinois	Gallatin county	17059	17059	5, Upper Midwest	uppermidwest	LD	Reported	0	5589	0.97	0.1	0.18	0.1	0.13	101	0.2	2	0.166181	0.090379	0.221574	0.521866
592	Illinois	Greene county	17061	17061	5, Upper Midwest	uppermidwest	LD	No records	1	13886	0.97	0.13	0.12	0.09	0.13	113	0.21	3	0.137973	0.23199	0.129426	0.500611
593	Illinois	Grundy county	17063	17063	5, Upper Midwest	uppermidwest	LD	Established	9	50063	0.89	0.19	0.09	0.13	0.07	1035	0.07	2	0.322759	0.28	0.146207	0.251034
594	Illinois	Hamilton county	17065	17065	5, Upper Midwest	uppermidwest	LD	No records	1	8457	0.97	0.15	0.13	0.09	0.15	59	0.2	3	0.0878049	0.138211	0.190244	0.58374
595	Illinois	Hancock county	17067	17067	5, Upper Midwest	uppermidwest	LD	No records	0	19104	0.97	0.18	0.14	0.11	0.13	82	0.17	3	0.240681	0.158833	0.233387	0.367099
596	Illinois	Hardin county	17069	17069	5, Upper Midwest	uppermidwest	LD	No records	1	4320	0.97	0.12	0.21	0.11	0.23	17	0.7	4	0.0471204	0.069808	0.565445	0.317627
597	Illinois	Henderson county	17071	17071	5, Upper Midwest	uppermidwest	LD	No records	2	7331	0.97	0.15	0.1	0.09	0.18	157	0.15	2	0.100295	0.0929204	0.513274	0.29351
598	Illinois	Henry county	17073	17073	5, Upper Midwest	uppermidwest	LD	Established	4	50486	0.92	0.2	0.1	0.09	0.08	840	0.06	2	0.282438	0.243289	0.10906	0.365213
599	Illinois	Iroquois county	17075	17075	5, Upper Midwest	uppermidwest	LD	Reported	3	29718	0.92	0.14	0.12	0.1	0.11	336	0.02	2	0.200535	0.177807	0.215909	0.405749
600	Illinois	Jackson county	17077	17077	5, Upper Midwest	uppermidwest	LD	Reported	3	60218	0.76	0.36	0.3	0.08	0.11	2166	0.37	3	0.530921	0.128618	0.0625	0.277961
601	Illinois	Jasper county	17079	17079	5, Upper Midwest	uppermidwest	LD	No records	0	9698	0.98	0.16	0.08	0.09	0.09	114	0.15	3	0.202469	0.234568	0.165432	0.397531
602	Illinois	Jefferson county	17081	17081	5, Upper Midwest	uppermidwest	LD	No records	0	38827	0.87	0.16	0.16	0.1	0.09	1385	0.26	4	0.23348	0.170548	0.0887351	0.507237
603	Illinois	Jersey county	17083	17083	5, Upper Midwest	uppermidwest	LD	No records	2	22985	0.97	0.16	0.08	0.09	0.1	397	0.32	3	0.171569	0.155882	0.363725	0.308824
604	Illinois	Jo Daviess county	17085	17085	5, Upper Midwest	uppermidwest	LD	Established	35	22678	0.96	0.23	0.1	0.09	0.28	311	0.21	3	0.104946	0.0625491	0.715519	0.116985
605	Illinois	Johnson county	17087	17087	5, Upper Midwest	uppermidwest	LD	No records	2	12582	0.88	0.15	0.11	0.12	0.18	114	0.51	4	0.0650888	0.117357	0.500986	0.316568
606	Illinois	Kane county	17089	17089	5, Upper Midwest	uppermidwest	LD	No records	61	515269	0.59	0.32	0.11	0.11	0.06	8753	0.06	2	0.347943	0.339125	0.0563624	0.25657
607	Illinois	Kankakee county	17091	17091	5, Upper Midwest	uppermidwest	LD	Established	5	113449	0.73	0.17	0.16	0.12	0.08	2829	0.04	2	0.269076	0.257296	0.136814	0.336814
608	Illinois	Kendall county	17093	17093	5, Upper Midwest	uppermidwest	LD	No records	3	114736	0.74	0.34	0.04	0.1	0.06	1804	0.05	2	0.216616	0.465855	0.0600261	0.257503
609	Illinois	Knox county	17095	17095	5, Upper Midwest	uppermidwest	LD	Reported	7	52919	0.85	0.17	0.16	0.1	0.11	1545	0.18	3	0.254524	0.176633	0.245476	0.323367
610	Illinois	Lake county	17097	17097	5, Upper Midwest	uppermidwest	LD	Established	90	703462	0.65	0.42	0.09	0.1	0.07	11635	0.12	2	0.305678	0.267233	0.182063	0.245026
611	Illinois	LaSalle county	17099	17099	5, Upper Midwest	uppermidwest	LD	Established	24	113924	0.88	0.16	0.11	0.12	0.09	2038	0.06	2	0.268409	0.258475	0.14878	0.324336
612	Illinois	Lawrence county	17101	17101	5, Upper Midwest	uppermidwest	LD	Reported	0	16833	0.86	0.1	0.14	0.11	0.12	110	0.16	2	0.131514	0.143921	0.101737	0.622829
613	Illinois	Lee county	17103	17103	5, Upper Midwest	uppermidwest	LD	Established	5	36031	0.88	0.15	0.1	0.1	0.09	573	0.06	2	0.238575	0.241673	0.162665	0.357088
614	Illinois	Livingston county	17105	17105	5, Upper Midwest	uppermidwest	LD	No records	1	38950	0.9	0.14	0.11	0.1	0.08	670	0.02	2	0.270671	0.24493	0.0865835	0.397816
615	Illinois	Logan county	17107	17107	5, Upper Midwest	uppermidwest	LD	No records	0	30305	0.88	0.17	0.13	0.09	0.09	689	0.02	2	0.16297	0.274831	0.0655738	0.496625
616	Illinois	McDonough county	17109	17109	5, Upper Midwest	uppermidwest	LD	Established	3	32612	0.89	0.33	0.22	0.09	0.09	693	0.15	2	0.357562	0.157856	0.0756241	0.408957
617	Illinois	McHenry county	17111	17111	5, Upper Midwest	uppermidwest	LD	Reported	96	308760	0.84	0.33	0.08	0.11	0.06	4282	0.11	2	0.270428	0.316767	0.159626	0.253179
618	Illinois	McLean county	17113	17113	5, Upper Midwest	uppermidwest	LD	Established	16	169572	0.82	0.42	0.14	0.07	0.07	3923	0.03	2	0.452109	0.218146	0.0700791	0.259666
619	Illinois	Macon county	17115	17115	5, Upper Midwest	uppermidwest	LD	No records	3	110768	0.78	0.22	0.16	0.11	0.09	3694	0.04	2	0.345022	0.196537	0.041342	0.4171
620	Illinois	Macoupin county	17117	17117	5, Upper Midwest	uppermidwest	LD	Established	0	47765	0.97	0.16	0.12	0.1	0.1	680	0.23	3	0.161598	0.197912	0.188833	0.451657
621	Illinois	Madison county	17119	17119	5, Upper Midwest	uppermidwest	LD	Reported	4	269282	0.87	0.24	0.14	0.1	0.08	5895	0.17	2	0.351198	0.238682	0.0379494	0.37217
622	Illinois	Marion county	17121	17121	5, Upper Midwest	uppermidwest	LD	No records	5	39437	0.92	0.14	0.16	0.11	0.12	1325	0.27	3	0.225326	0.164339	0.111266	0.499069
623	Illinois	Marshall county	17123	17123	5, Upper Midwest	uppermidwest	LD	Established	4	12640	0.96	0.17	0.1	0.1	0.13	114	0.11	2	0.123506	0.180611	0.422311	0.273572
624	Illinois	Mason county	17125	17125	5, Upper Midwest	uppermidwest	LD	Established	0	14666	0.97	0.15	0.17	0.12	0.14	309	0.09	2	0.145291	0.146293	0.281563	0.426854
625	Illinois	Massac county	17127	17127	5, Upper Midwest	uppermidwest	LD	No records	0	15429	0.9	0.17	0.16	0.1	0.11	424	0.27	3	0.178429	0.217044	0.121172	0.483356
626	Illinois	Menard county	17129	17129	5, Upper Midwest	uppermidwest	LD	Reported	0	12705	0.97	0.21	0.09	0.08	0.09	64	0.11	2	0.233463	0.178988	0.268482	0.319066
627	Illinois	Mercer county	17131	17131	5, Upper Midwest	uppermidwest	LD	Reported	3	16434	0.97	0.14	0.1	0.1	0.09	243	0.12	2	0.150641	0.219551	0.185897	0.44391
628	Illinois	Monroe county	17133	17133	5, Upper Midwest	uppermidwest	LD	Established	0	32957	0.97	0.26	0.05	0.07	0.06	354	0.24	3	0.267746	0.214197	0.231631	0.286426
629	Illinois	Montgomery county	17135	17135	5, Upper Midwest	uppermidwest	LD	Reported	1	30104	0.94	0.12	0.14	0.12	0.11	501	0.14	2	0.177171	0.177171	0.122549	0.523109
630	Illinois	Morgan county	17137	17137	5, Upper Midwest	uppermidwest	LD	Reported	0	35547	0.9	0.21	0.14	0.09	0.09	672	0.14	2	0.294826	0.214033	0.0942594	0.396882
631	Illinois	Moultrie county	17139	17139	5, Upper Midwest	uppermidwest	LD	No records	0	14846	0.98	0.14	0.11	0.09	0.08	104	0.07	2	0.282869	0.207171	0.109562	0.400398
632	Illinois	Ogle county	17141	17141	5, Upper Midwest	uppermidwest	LD	Established	33	53497	0.89	0.19	0.1	0.12	0.08	655	0.11	2	0.241056	0.27566	0.190029	0.293255
633	Illinois	Peoria county	17143	17143	5, Upper Midwest	uppermidwest	LD	Established	23	186494	0.73	0.29	0.17	0.11	0.09	6481	0.24	3	0.419279	0.196934	0.0473691	0.336418
634	Illinois	Perry county	17145	17145	5, Upper Midwest	uppermidwest	LD	Reported	0	22350	0.87	0.15	0.17	0.11	0.12	234	0.22	3	0.210816	0.152154	0.217232	0.419798
635	Illinois	Piatt county	17147	17147	5, Upper Midwest	uppermidwest	LD	Established	0	16729	0.97	0.25	0.06	0.08	0.07	199	0.02	2	0.246407	0.256674	0.0924025	0.404517
636	Illinois	Pike county	17149	17149	5, Upper Midwest	uppermidwest	LD	No records	9	16430	0.96	0.13	0.17	0.09	0.17	26	0.27	4	0.145579	0.125762	0.417683	0.310976
637	Illinois	Pope county	17151	17151	5, Upper Midwest	uppermidwest	LD	Reported	2	4470	0.91	0.13	0.15	0.1	0.27	45	0.69	4	0.060423	0.0558912	0.587613	0.296073
638	Illinois	Pulaski county	17153	17153	5, Upper Midwest	uppermidwest	LD	No records	0	6161	0.64	0.12	0.23	0.12	0.16	104	0.24	3	0.196881	0.0740741	0.14425	0.584795
639	Illinois	Putnam county	17155	17155	5, Upper Midwest	uppermidwest	LD	Established	4	6006	0.94	0.15	0.14	0.12	0.18	51	0.16	3	0.0814159	0.141593	0.647788	0.129204
640	Illinois	Randolph county	17157	17157	5, Upper Midwest	uppermidwest	LD	Reported	0	33476	0.86	0.12	0.12	0.09	0.1	274	0.24	3	0.195262	0.126346	0.294329	0.384063
641	Illinois	Richland county	17159	17159	5, Upper Midwest	uppermidwest	LD	No records	0	16233	0.97	0.2	0.14	0.09	0.11	402	0.15	3	0.241423	0.15756	0.168996	0.43202
642	Illinois	Rock Island county	17161	17161	5, Upper Midwest	uppermidwest	LD	Established	18	147546	0.76	0.22	0.12	0.1	0.07	4215	0.18	2	0.370312	0.211767	0.0727599	0.345161
643	Illinois	Saint Clair county	17163	17163	5, Upper Midwest	uppermidwest	LD	Reported	6	270056	0.63	0.25	0.17	0.1	0.1	9725	0.13	2	0.3505	0.221439	0.0268654	0.401196
644	Illinois	Saline county	17165	17165	5, Upper Midwest	uppermidwest	LD	Reported	1	24913	0.92	0.14	0.19	0.1	0.11	688	0.26	3	0.170713	0.174507	0.139605	0.515175
645	Illinois	Sangamon county	17167	17167	5, Upper Midwest	uppermidwest	LD	Reported	6	197465	0.82	0.32	0.14	0.08	0.08	9183	0.07	2	0.386551	0.209834	0.0616052	0.34201
646	Illinois	Schuyler county	17169	17169	5, Upper Midwest	uppermidwest	LD	Established	0	7544	0.95	0.19	0.15	0.08	0.12	53	0.39	3	0.0883055	0.100239	0.288783	0.522673
647	Illinois	Scott county	17171	17171	5, Upper Midwest	uppermidwest	LD	Reported	0	5355	0.98	0.17	0.11	0.09	0.1	30	0.19	3	0.163265	0.163265	0.281633	0.391837
648	Illinois	Shelby county	17173	17173	5, Upper Midwest	uppermidwest	LD	Established	0	22363	0.98	0.15	0.1	0.1	0.11	144	0.15	2	0.0915254	0.14661	0.375424	0.386441
649	Illinois	Stark county	17175	17175	5, Upper Midwest	uppermidwest	LD	No records	3	5994	0.97	0.16	0.12	0.1	0.09	72	0.05	2	0.196787	0.2249	0.11245	0.465863
650	Illinois	Stephenson county	17177	17177	5, Upper Midwest	uppermidwest	LD	Reported	7	47711	0.85	0.18	0.14	0.11	0.1	1088	0.06	2	0.304562	0.186941	0.156977	0.351521
651	Illinois	Tazewell county	17179	17179	5, Upper Midwest	uppermidwest	LD	Established	18	135394	0.95	0.24	0.09	0.1	0.06	2120	0.09	2	0.335608	0.27092	0.0765579	0.316914
652	Illinois	Union county	17181	17181	5, Upper Midwest	uppermidwest	LD	Reported	2	17808	0.92	0.19	0.2	0.12	0.1	114	0.5	3	0.212682	0.182299	0.155878	0.449141
653	Illinois	Vermilion county	17183	17183	5, Upper Midwest	uppermidwest	LD	Established	11	81625	0.8	0.14	0.19	0.11	0.1	3076	0.09	2	0.291564	0.199836	0.0578761	0.450723
654	Illinois	Wabash county	17185	17185	5, Upper Midwest	uppermidwest	LD	Established	1	11947	0.96	0.16	0.13	0.1	0.1	156	0.12	2	0.191972	0.137871	0.186736	0.483421
655	Illinois	Warren county	17187	17187	5, Upper Midwest	uppermidwest	LD	No records	6	17707	0.88	0.19	0.15	0.08	0.1	562	0.09	2	0.185864	0.206806	0.252618	0.354712
656	Illinois	Washington county	17189	17189	5, Upper Midwest	uppermidwest	LD	No records	0	14716	0.97	0.19	0.1	0.07	0.09	139	0.14	3	0.141447	0.199013	0.182566	0.476974
657	Illinois	Wayne county	17191	17191	5, Upper Midwest	uppermidwest	LD	No records	0	16760	0.97	0.13	0.13	0.09	0.11	242	0.14	3	0.170676	0.150057	0.153494	0.525773
658	Illinois	White county	17193	17193	5, Upper Midwest	uppermidwest	LD	No records	0	14665	0.98	0.13	0.16	0.09	0.12	275	0.15	3	0.141705	0.137097	0.163594	0.557604
659	Illinois	Whiteside county	17195	17195	5, Upper Midwest	uppermidwest	LD	No records	12	58498	0.86	0.15	0.12	0.1	0.08	1486	0.06	2	0.319704	0.210837	0.126601	0.342857
660	Illinois	Will county	17197	17197	5, Upper Midwest	uppermidwest	LD	Established	52	677560	0.67	0.32	0.08	0.11	0.05	11835	0.06	2	0.259861	0.345447	0.0984892	0.296203
661	Illinois	Williamson county	17199	17199	5, Upper Midwest	uppermidwest	LD	Reported	3	66357	0.91	0.22	0.17	0.1	0.1	1379	0.38	3	0.277059	0.195371	0.128999	0.39857
662	Illinois	Winnebago county	17201	17201	5, Upper Midwest	uppermidwest	LD	Established	64	295266	0.72	0.21	0.17	0.14	0.08	11568	0.1	2	0.385034	0.230027	0.0582951	0.326644
663	Illinois	Woodford county	17203	17203	5, Upper Midwest	uppermidwest	LD	Established	7	38664	0.96	0.26	0.07	0.08	0.06	276	0.1	2	0.20023	0.250863	0.110472	0.438435
664	Indiana	Adams county	18001	18001	5, Upper Midwest	uppermidwest	LD	Reported	2	34387	0.95	0.15	0.17	0.1	0.08	99	0.04	2	0.420738	0.247258	0.0628116	0.269192
665	Indiana	Allen county	18003	18003	5, Upper Midwest	uppermidwest	LD	No records	13	355329	0.76	0.26	0.14	0.11	0.09	10178	0.08	3	0.439126	0.216493	0.0525361	0.291844
666	Indiana	Bartholomew county	18005	18005	5, Upper Midwest	uppermidwest	LD	Established	1	76794	0.87	0.27	0.12	0.1	0.1	2782	0.32	3	0.459234	0.218653	0.136504	0.185608
667	Indiana	Benton county	18007	18007	5, Upper Midwest	uppermidwest	LD	Reported	1	8854	0.94	0.15	0.12	0.09	0.12	6	0.01	3	0.338428	0.194323	0.0502183	0.417031
668	Indiana	Blackford county	18009	18009	5, Upper Midwest	uppermidwest	LD	No records	0	12766	0.97	0.1	0.17	0.14	0.14	261	0.08	2	0.164417	0.247853	0.0466258	0.541104
669	Indiana	Boone county	18011	18011	5, Upper Midwest	uppermidwest	LD	Reported	2	56640	0.94	0.4	0.08	0.08	0.07	404	0.04	2	0.379439	0.285358	0.0884735	0.246729
670	Indiana	Brown county	18013	18013	5, Upper Midwest	uppermidwest	LD	Reported	0	15242	0.97	0.23	0.13	0.1	0.25	97	0.86	3	0.0479386	0.103547	0.718121	0.130393
671	Indiana	Carroll county	18015	18015	5, Upper Midwest	uppermidwest	LD	Reported	3	20155	0.95	0.16	0.11	0.1	0.17	262	0.1	3	0.127226	0.161578	0.543893	0.167303
672	Indiana	Cass county	18017	18017	5, Upper Midwest	uppermidwest	LD	Established	5	38966	0.84	0.14	0.16	0.11	0.1	1105	0.1	3	0.26547	0.241955	0.0618812	0.430693
673	Indiana	Clark county	18019	18019	5, Upper Midwest	uppermidwest	LD	Reported	3	110232	0.85	0.19	0.12	0.1	0.07	4060	0.46	4	0.344388	0.292517	0.0895692	0.273526
674	Indiana	Clay county	18021	18021	5, Upper Midwest	uppermidwest	LD	Established	1	26890	0.97	0.13	0.14	0.11	0.11	210	0.29	3	0.175955	0.209395	0.143312	0.471338
675	Indiana	Clinton county	18023	18023	5, Upper Midwest	uppermidwest	LD	No records	1	33224	0.85	0.13	0.14	0.1	0.09	1088	0.04	2	0.388158	0.226974	0.0304276	0.354441
676	Indiana	Crawford county	18025	18025	5, Upper Midwest	uppermidwest	LD	No records	1	10713	0.97	0.13	0.2	0.13	0.22	88	0.7	4	0.0797042	0.152013	0.548891	0.219392
677	Indiana	Daviess county	18027	18027	5, Upper Midwest	uppermidwest	LD	Reported	1	31648	0.94	0.12	0.14	0.07	0.09	671	0.17	3	0.260946	0.228546	0.201401	0.309107
678	Indiana	Dearborn county	18029	18029	5, Upper Midwest	uppermidwest	LD	Reported	0	50047	0.97	0.18	0.08	0.11	0.07	395	0.54	4	0.244398	0.276611	0.133754	0.345238
679	Indiana	Decatur county	18031	18031	5, Upper Midwest	uppermidwest	LD	No records	0	25740	0.96	0.14	0.15	0.12	0.11	303	0.17	2	0.306818	0.181818	0.215097	0.296266
680	Indiana	DeKalb county	18033	18033	5, Upper Midwest	uppermidwest	LD	No records	0	42223	0.96	0.16	0.12	0.12	0.09	468	0.11	4	0.276291	0.272558	0.163659	0.287492
681	Indiana	Delaware county	18035	18035	5, Upper Midwest	uppermidwest	LD	No records	3	117671	0.88	0.22	0.21	0.12	0.11	3019	0.07	2	0.347543	0.21195	0.0344119	0.406095
682	Indiana	Dubois county	18037	18037	5, Upper Midwest	uppermidwest	LD	Established	0	41889	0.93	0.2	0.08	0.08	0.07	310	0.36	4	0.211831	0.238209	0.268585	0.281375
683	Indiana	Elkhart county	18039	18039	5, Upper Midwest	uppermidwest	LD	Reported	6	197559	0.77	0.18	0.17	0.13	0.1	5194	0.05	4	0.444371	0.217466	0.066197	0.271966
684	Indiana	Fayette county	18041	18041	5, Upper Midwest	uppermidwest	LD	No records	0	24277	0.96	0.08	0.24	0.15	0.11	990	0.28	3	0.34436	0.176421	0.0593723	0.419847
685	Indiana	Floyd county	18043	18043	5, Upper Midwest	uppermidwest	LD	No records	1	74578	0.89	0.22	0.12	0.09	0.08	2947	0.51	4	0.341503	0.281639	0.0530333	0.323825
686	Indiana	Fountain county	18045	18045	5, Upper Midwest	uppermidwest	LD	Reported	5	17240	0.96	0.11	0.12	0.12	0.12	77	0.18	3	0.187097	0.176344	0.25914	0.377419
687	Indiana	Franklin county	18047	18047	5, Upper Midwest	uppermidwest	LD	Established	1	23087	0.98	0.18	0.14	0.12	0.1	183	0.51	4	0.139729	0.156413	0.314911	0.388947
688	Indiana	Fulton county	18049	18049	5, Upper Midwest	uppermidwest	LD	Established	3	20836	0.93	0.15	0.14	0.11	0.15	213	0.07	4	0.161115	0.135282	0.467709	0.235894
689	Indiana	Gibson county	18051	18051	5, Upper Midwest	uppermidwest	LD	No records	1	33503	0.95	0.14	0.13	0.08	0.1	498	0.14	4	0.248921	0.213669	0.107914	0.429496
690	Indiana	Grant county	18053	18053	5, Upper Midwest	uppermidwest	LD	Reported	0	70061	0.86	0.17	0.18	0.12	0.11	2125	0.07	2	0.388055	0.214196	0.0497186	0.34803
691	Indiana	Greene county	18055	18055	5, Upper Midwest	uppermidwest	LD	Reported	5	33165	0.97	0.11	0.14	0.11	0.11	388	0.45	3	0.199536	0.205336	0.204176	0.390951
692	Indiana	Hamilton county	18057	18057	5, Upper Midwest	uppermidwest	LD	Reported	23	274569	0.86	0.55	0.05	0.07	0.07	2935	0.05	2	0.383739	0.284129	0.117774	0.214358
693	Indiana	Hancock county	18059	18059	5, Upper Midwest	uppermidwest	LD	No records	2	70002	0.94	0.25	0.08	0.09	0.07	680	0.05	2	0.34816	0.294893	0.0477759	0.309171
694	Indiana	Harrison county	18061	18061	5, Upper Midwest	uppermidwest	LD	No records	0	39364	0.96	0.15	0.11	0.1	0.08	554	0.51	4	0.219076	0.218331	0.153502	0.409091
695	Indiana	Hendricks county	18063	18063	5, Upper Midwest	uppermidwest	LD	Reported	3	145448	0.88	0.32	0.05	0.08	0.06	1631	0.07	2	0.305898	0.329229	0.081011	0.283863
696	Indiana	Henry county	18065	18065	5, Upper Midwest	uppermidwest	LD	No records	0	49462	0.95	0.14	0.16	0.14	0.1	1741	0.08	2	0.313433	0.258254	0.0488467	0.379466
697	Indiana	Howard county	18067	18067	5, Upper Midwest	uppermidwest	LD	Reported	6	82752	0.87	0.2	0.16	0.13	0.11	2850	0.04	2	0.346962	0.218821	0.0593878	0.374829
698	Indiana	Huntington county	18069	18069	5, Upper Midwest	uppermidwest	LD	Reported	0	37124	0.96	0.16	0.11	0.12	0.1	519	0.11	3	0.3138	0.310019	0.0497795	0.326402
699	Indiana	Jackson county	18071	18071	5, Upper Midwest	uppermidwest	LD	No records	1	42376	0.92	0.14	0.13	0.11	0.09	1563	0.39	3	0.345679	0.236332	0.118754	0.299236
700	Indiana	Jasper county	18073	18073	5, Upper Midwest	uppermidwest	LD	Established	9	33478	0.93	0.15	0.08	0.1	0.07	260	0.1	3	0.25641	0.273504	0.0886752	0.38141
701	Indiana	Jay county	18075	18075	5, Upper Midwest	uppermidwest	LD	No records	0	21253	0.96	0.1	0.15	0.11	0.12	321	0.08	2	0.230699	0.222426	0.0661765	0.480699
702	Indiana	Jefferson county	18077	18077	5, Upper Midwest	uppermidwest	LD	Established	0	32428	0.94	0.17	0.13	0.11	0.12	28	0.55	4	0.257757	0.180788	0.227327	0.334129
703	Indiana	Jennings county	18079	18079	5, Upper Midwest	uppermidwest	LD	Established	0	28525	0.96	0.09	0.14	0.13	0.12	578	0.46	3	0.221742	0.164867	0.205904	0.407487
704	Indiana	Johnson county	18081	18081	5, Upper Midwest	uppermidwest	LD	Reported	4	139654	0.92	0.26	0.09	0.09	0.08	3503	0.18	3	0.387338	0.231904	0.113002	0.267756
705	Indiana	Knox county	18083	18083	5, Upper Midwest	uppermidwest	LD	Reported	1	38440	0.94	0.15	0.15	0.08	0.11	1174	0.11	3	0.307993	0.180548	0.100056	0.411403
706	Indiana	Kosciusko county	18085	18085	5, Upper Midwest	uppermidwest	LD	Established	5	77358	0.9	0.2	0.11	0.11	0.21	1403	0.09	4	0.123836	0.0919526	0.663436	0.120775
707	Indiana	LaGrange county	18087	18087	5, Upper Midwest	uppermidwest	LD	Reported	2	37128	0.95	0.11	0.16	0.12	0.18	234	0.05	4	0.102564	0.124599	0.653446	0.119391
708	Indiana	Lake county	18089	18089	5, Upper Midwest	uppermidwest	LD	Established	32	496005	0.55	0.2	0.17	0.11	0.1	20166	0.06	3	0.316321	0.176031	0.0397708	0.467877
709	Indiana	LaPorte county	18091	18091	5, Upper Midwest	uppermidwest	LD	Established	36	111467	0.81	0.17	0.16	0.12	0.13	4130	0.12	3	0.248324	0.14991	0.367664	0.234102
710	Indiana	Lawrence county	18093	18093	5, Upper Midwest	uppermidwest	LD	Reported	1	46134	0.97	0.13	0.17	0.13	0.11	765	0.5	3	0.190897	0.223597	0.150243	0.435263
711	Indiana	Madison county	18095	18095	5, Upper Midwest	uppermidwest	LD	Reported	3	131636	0.86	0.17	0.16	0.12	0.12	4417	0.05	2	0.368296	0.210615	0.0480325	0.373057
712	Indiana	Marion county	18097	18097	5, Upper Midwest	uppermidwest	LD	No records	14	903393	0.59	0.28	0.19	0.11	0.12	47438	0.06	2	0.458248	0.162268	0.028944	0.35054
713	Indiana	Marshall county	18099	18099	5, Upper Midwest	uppermidwest	LD	Reported	16	47051	0.89	0.16	0.13	0.11	0.12	700	0.11	4	0.216072	0.187782	0.391144	0.205002
714	Indiana	Martin county	18101	18101	5, Upper Midwest	uppermidwest	LD	Established	0	10334	0.98	0.11	0.13	0.08	0.12	132	0.69	4	0.185965	0.112281	0.305263	0.396491
715	Indiana	Miami county	18103	18103	5, Upper Midwest	uppermidwest	LD	No records	0	36903	0.9	0.1	0.18	0.13	0.13	399	0.09	3	0.323777	0.168067	0.0528917	0.455264
716	Indiana	Monroe county	18105	18105	5, Upper Midwest	uppermidwest	LD	Established	6	137974	0.86	0.43	0.25	0.08	0.07	4831	0.63	3	0.382984	0.17959	0.249823	0.187603
717	Indiana	Montgomery county	18107	18107	5, Upper Midwest	uppermidwest	LD	Established	11	38124	0.93	0.18	0.17	0.1	0.09	1097	0.09	3	0.298201	0.25	0.0970437	0.354756
718	Indiana	Morgan county	18109	18109	5, Upper Midwest	uppermidwest	LD	Established	3	68894	0.97	0.16	0.11	0.1	0.07	1299	0.43	3	0.271493	0.25088	0.113122	0.364505
719	Indiana	Newton county	18111	18111	5, Upper Midwest	uppermidwest	LD	Established	3	14244	0.93	0.09	0.11	0.11	0.09	211	0.1	3	0.193548	0.252372	0.125237	0.428843
720	Indiana	Noble county	18113	18113	5, Upper Midwest	uppermidwest	LD	No records	0	47536	0.89	0.13	0.13	0.13	0.14	513	0.11	4	0.218228	0.179375	0.387073	0.215323
721	Indiana	Ohio county	18115	18115	5, Upper Midwest	uppermidwest	LD	No records	0	6128	0.97	0.13	0.09	0.11	0.11	1	0.51	4	0.234528	0.214984	0.335505	0.214984
722	Indiana	Orange county	18117	18117	5, Upper Midwest	uppermidwest	LD	Reported	0	19840	0.96	0.13	0.19	0.13	0.14	35	0.57	4	0.167178	0.21089	0.333589	0.288344
723	Indiana	Owen county	18119	18119	5, Upper Midwest	uppermidwest	LD	Established	9	21575	0.97	0.1	0.15	0.12	0.16	11	0.63	3	0.115265	0.150779	0.418069	0.315888
724	Indiana	Parke county	18121	18121	5, Upper Midwest	uppermidwest	LD	Established	7	17339	0.95	0.14	0.15	0.11	0.23	145	0.37	3	0.0880301	0.0869565	0.590446	0.234568
725	Indiana	Perry county	18123	18123	5, Upper Midwest	uppermidwest	LD	No records	5	19338	0.95	0.1	0.1	0.11	0.12	287	0.69	4	0.169774	0.21001	0.260059	0.360157
726	Indiana	Pike county	18125	18125	5, Upper Midwest	uppermidwest	LD	Reported	2	12845	0.98	0.1	0.13	0.1	0.1	12	0.41	4	0.151184	0.204007	0.173042	0.471767
727	Indiana	Porter county	18127	18127	5, Upper Midwest	uppermidwest	LD	Established	76	164343	0.86	0.25	0.1	0.1	0.06	3264	0.11	3	0.305429	0.233437	0.195647	0.265487
728	Indiana	Posey county	18129	18129	5, Upper Midwest	uppermidwest	LD	Reported	0	25910	0.97	0.2	0.1	0.08	0.09	484	0.16	4	0.277027	0.223938	0.155405	0.343629
729	Indiana	Pulaski county	18131	18131	5, Upper Midwest	uppermidwest	LD	Established	5	13402	0.96	0.14	0.18	0.1	0.13	185	0.13	3	0.158098	0.133676	0.388175	0.320051
730	Indiana	Putnam county	18133	18133	5, Upper Midwest	uppermidwest	LD	Established	2	37963	0.92	0.17	0.11	0.12	0.12	270	0.33	3	0.179989	0.183343	0.324203	0.312465
731	Indiana	Randolph county	18135	18135	5, Upper Midwest	uppermidwest	LD	Reported	0	26171	0.95	0.12	0.16	0.12	0.11	548	0.06	2	0.253096	0.18808	0.0681115	0.490712
732	Indiana	Ripley county	18137	18137	5, Upper Midwest	uppermidwest	LD	Reported	1	28818	0.97	0.15	0.1	0.11	0.1	397	0.46	3	0.28031	0.157352	0.200344	0.361995
733	Indiana	Rush county	18139	18139	5, Upper Midwest	uppermidwest	LD	No records	0	17392	0.97	0.14	0.15	0.11	0.1	610	0.07	2	0.260459	0.210526	0.0674764	0.461538
734	Indiana	Saint Joseph county	18141	18141	5, Upper Midwest	uppermidwest	LD	Established	61	266931	0.76	0.27	0.16	0.12	0.1	11220	0.1	3	0.375722	0.209762	0.0612903	0.353226
735	Indiana	Scott county	18143	18143	5, Upper Midwest	uppermidwest	LD	No records	0	24181	0.97	0.1	0.18	0.13	0.1	679	0.46	4	0.283797	0.222435	0.0661553	0.427613
736	Indiana	Shelby county	18145	18145	5, Upper Midwest	uppermidwest	LD	Reported	0	44436	0.94	0.16	0.12	0.11	0.09	1239	0.07	2	0.343082	0.230596	0.0742407	0.352081
737	Indiana	Spencer county	18147	18147	5, Upper Midwest	uppermidwest	LD	No records	0	20952	0.96	0.15	0.13	0.09	0.09	19	0.29	4	0.188608	0.265823	0.205063	0.340506
738	Indiana	Starke county	18149	18149	5, Upper Midwest	uppermidwest	LD	Established	23	23363	0.95	0.12	0.16	0.13	0.18	565	0.2	3	0.0634096	0.126819	0.58316	0.226611
739	Indiana	Steuben county	18151	18151	5, Upper Midwest	uppermidwest	LD	Reported	0	34185	0.95	0.2	0.1	0.11	0.31	918	0.06	4	0.0825779	0.0840613	0.758695	0.0746662
740	Indiana	Sullivan county	18153	18153	5, Upper Midwest	uppermidwest	LD	Established	0	21475	0.93	0.13	0.16	0.1	0.13	204	0.23	3	0.189068	0.218638	0.184588	0.407706
741	Indiana	Switzerland county	18155	18155	5, Upper Midwest	uppermidwest	LD	Reported	0	10613	0.97	0.09	0.18	0.09	0.19	12	0.6	4	0.109091	0.117647	0.509091	0.264171
742	Indiana	Tippecanoe county	18157	18157	5, Upper Midwest	uppermidwest	LD	Established	12	172780	0.8	0.36	0.21	0.09	0.08	4634	0.13	3	0.484004	0.244249	0.0659597	0.205787
743	Indiana	Tipton county	18159	18159	5, Upper Midwest	uppermidwest	LD	No records	1	15936	0.96	0.16	0.07	0.1	0.09	224	0.01	2	0.237942	0.199357	0.0643087	0.498392
744	Indiana	Union county	18161	18161	5, Upper Midwest	uppermidwest	LD	Reported	0	7516	0.97	0.18	0.13	0.1	0.09	5	0.21	3	0.275748	0.17608	0.122924	0.425249
745	Indiana	Vanderburgh county	18163	18163	5, Upper Midwest	uppermidwest	LD	Reported	11	179703	0.85	0.22	0.15	0.09	0.1	6353	0.23	4	0.412329	0.204	0.0442157	0.339455
746	Indiana	Vermillion county	18165	18165	5, Upper Midwest	uppermidwest	LD	Reported	0	16212	0.98	0.14	0.16	0.13	0.12	205	0.23	3	0.205984	0.165708	0.0851554	0.543153
747	Indiana	Vigo county	18167	18167	5, Upper Midwest	uppermidwest	LD	Established	4	107848	0.87	0.21	0.19	0.11	0.1	4485	0.28	3	0.409903	0.182777	0.0497309	0.357589
748	Indiana	Wabash county	18169	18169	5, Upper Midwest	uppermidwest	LD	Reported	1	32888	0.95	0.16	0.14	0.11	0.1	397	0.12	3	0.333572	0.312052	0.0767575	0.277618
749	Indiana	Warren county	18171	18171	5, Upper Midwest	uppermidwest	LD	Established	4	8508	0.98	0.14	0.09	0.11	0.09	6	0.14	3	0.172012	0.154519	0.151603	0.521866
750	Indiana	Warrick county	18173	18173	5, Upper Midwest	uppermidwest	LD	Reported	7	59689	0.94	0.27	0.09	0.08	0.07	792	0.35	4	0.378092	0.260895	0.0806832	0.28033
751	Indiana	Washington county	18175	18175	5, Upper Midwest	uppermidwest	LD	Reported	0	28262	0.97	0.12	0.15	0.12	0.11	39	0.44	4	0.237226	0.229197	0.232117	0.30146
752	Indiana	Wayne county	18177	18177	5, Upper Midwest	uppermidwest	LD	No records	0	68917	0.89	0.17	0.2	0.13	0.12	1854	0.14	3	0.33514	0.219182	0.0352208	0.410458
753	Indiana	Wells county	18179	18179	5, Upper Midwest	uppermidwest	LD	No records	1	27636	0.96	0.16	0.1	0.1	0.08	537	0.06	2	0.293515	0.260523	0.0739477	0.372014
754	Indiana	White county	18181	18181	5, Upper Midwest	uppermidwest	LD	Established	0	24643	0.91	0.15	0.11	0.11	0.25	175	0.05	3	0.0972437	0.0953856	0.692784	0.114587
755	Indiana	Whitley county	18183	18183	5, Upper Midwest	uppermidwest	LD	Reported	0	33292	0.97	0.16	0.08	0.12	0.09	215	0.11	3	0.208594	0.223438	0.328906	0.239063
756	Iowa	Adair county	19001	19001	7, Midwest	midwestsouthcentral	LD	No records	0	7682	0.98	0.16	0.1	0.06	0.11	55	0.03	2	0.253695	0.160099	0.118227	0.46798
757	Iowa	Adams county	19003	19003	7, Midwest	midwestsouthcentral	LD	No records	0	4029	0.97	0.16	0.11	0.05	0.15	58	0.06	2	0.244068	0.247458	0.152542	0.355932
758	Iowa	Allamakee county	19005	19005	7, Midwest	midwestsouthcentral	LD	Established	43	14330	0.93	0.14	0.11	0.08	0.23	0	0.31	3	0.120203	0.0603837	0.689052	0.130361
759	Iowa	Appanoose county	19007	19007	7, Midwest	midwestsouthcentral	LD	No records	0	12887	0.97	0.17	0.14	0.07	0.15	272	0.2	3	0.159046	0.133201	0.317097	0.390656
760	Iowa	Audubon county	19009	19009	7, Midwest	midwestsouthcentral	LD	No records	0	6119	0.98	0.16	0.11	0.06	0.12	65	0.01	2	0.287324	0.233803	0.109859	0.369014
761	Iowa	Benton county	19011	19011	7, Midwest	midwestsouthcentral	LD	Reported	7	26076	0.97	0.18	0.08	0.06	0.07	193	0.03	2	0.235813	0.230769	0.137453	0.395965
762	Iowa	Black Hawk county	19013	19013	7, Midwest	midwestsouthcentral	LD	No records	18	131090	0.84	0.26	0.17	0.06	0.06	3633	0.01	2	0.37489	0.220076	0.0585309	0.346503
763	Iowa	Boone county	19015	19015	7, Midwest	midwestsouthcentral	LD	No records	8	26306	0.96	0.2	0.09	0.06	0.09	336	0.08	2	0.275292	0.287938	0.0622568	0.374514
764	Iowa	Bremer county	19017	19017	7, Midwest	midwestsouthcentral	LD	Established	6	24276	0.97	0.28	0.08	0.05	0.05	158	0.03	2	0.2	0.241509	0.15283	0.40566
765	Iowa	Buchanan county	19019	19019	7, Midwest	midwestsouthcentral	LD	No records	6	20958	0.97	0.18	0.11	0.06	0.09	211	0.02	2	0.198265	0.17596	0.258984	0.366791
766	Iowa	Buena Vista county	19021	19021	7, Midwest	midwestsouthcentral	LD	Reported	0	20260	0.68	0.21	0.13	0.05	0.09	342	0.01	2	0.311888	0.20979	0.0825175	0.395804
767	Iowa	Butler county	19023	19023	7, Midwest	midwestsouthcentral	LD	No records	3	14867	0.98	0.16	0.1	0.06	0.08	5	0.02	2	0.220641	0.206406	0.0871886	0.485765
768	Iowa	Calhoun county	19025	19025	7, Midwest	midwestsouthcentral	LD	Reported	0	9670	0.98	0.19	0.14	0.06	0.17	77	0	2	0.218245	0.0935335	0.279446	0.408776
769	Iowa	Carroll county	19027	19027	7, Midwest	midwestsouthcentral	LD	No records	0	20816	0.97	0.18	0.1	0.04	0.07	224	0.01	2	0.344877	0.163059	0.10101	0.391053
770	Iowa	Cass county	19029	19029	7, Midwest	midwestsouthcentral	LD	No records	2	13956	0.97	0.17	0.13	0.06	0.09	223	0.01	2	0.216039	0.219313	0.0572831	0.507365
771	Iowa	Cedar county	19031	19031	7, Midwest	midwestsouthcentral	LD	Reported	5	18499	0.97	0.2	0.08	0.05	0.07	147	0.06	2	0.189873	0.227848	0.084991	0.497288
772	Iowa	Cerro Gordo county	19033	19033	7, Midwest	midwestsouthcentral	LD	Established	2	44151	0.93	0.21	0.14	0.07	0.13	1216	0.01	2	0.193743	0.14113	0.492712	0.172414
773	Iowa	Cherokee county	19035	19035	7, Midwest	midwestsouthcentral	LD	No records	0	12072	0.96	0.19	0.07	0.05	0.1	145	0.02	2	0.242105	0.163158	0.0526316	0.542105
774	Iowa	Chickasaw county	19037	19037	7, Midwest	midwestsouthcentral	LD	No records	4	12439	0.97	0.15	0.1	0.07	0.08	28	0.03	2	0.277895	0.164211	0.103158	0.454737
775	Iowa	Clarke county	19039	19039	7, Midwest	midwestsouthcentral	LD	No records	1	9286	0.88	0.13	0.12	0.08	0.09	142	0.18	2	0.301299	0.238961	0.135065	0.324675
776	Iowa	Clay county	19041	19041	7, Midwest	midwestsouthcentral	LD	No records	0	16667	0.95	0.19	0.1	0.06	0.1	327	0.02	2	0.334615	0.142308	0.110256	0.412821
777	Iowa	Clayton county	19043	19043	7, Midwest	midwestsouthcentral	LD	Reported	78	18129	0.97	0.15	0.13	0.07	0.16	54	0.24	3	0.135	0.102143	0.54	0.222857
778	Iowa	Clinton county	19045	19045	7, Midwest	midwestsouthcentral	LD	Reported	14	49116	0.92	0.17	0.13	0.07	0.07	1496	0.04	2	0.3	0.23245	0.109272	0.358278
779	Iowa	Crawford county	19047	19047	7, Midwest	midwestsouthcentral	LD	Reported	0	17096	0.73	0.13	0.15	0.05	0.08	94	0.01	2	0.237736	0.192453	0.0603774	0.509434
780	Iowa	Dallas county	19049	19049	7, Midwest	midwestsouthcentral	LD	Reported	7	66135	0.89	0.42	0.07	0.05	0.07	1112	0.08	2	0.309406	0.357426	0.0717822	0.261386
781	Iowa	Davis county	19051	19051	7, Midwest	midwestsouthcentral	LD	No records	1	8753	0.98	0.16	0.17	0.07	0.11	19	0.2	3	0.177945	0.245614	0.273183	0.303258
782	Iowa	Decatur county	19053	19053	7, Midwest	midwestsouthcentral	LD	No records	2	8457	0.94	0.19	0.2	0.06	0.16	60	0.2	3	0.261866	0.124386	0.166939	0.446809
783	Iowa	Delaware county	19055	19055	7, Midwest	midwestsouthcentral	LD	Reported	14	17764	0.98	0.15	0.08	0.06	0.12	100	0.07	2	0.118012	0.0983437	0.552795	0.230849
784	Iowa	Des Moines county	19057	19057	7, Midwest	midwestsouthcentral	LD	Established	9	40325	0.89	0.2	0.15	0.07	0.08	1223	0.17	3	0.394909	0.200392	0.107702	0.296997
785	Iowa	Dickinson county	19059	19059	7, Midwest	midwestsouthcentral	LD	No records	1	16667	0.97	0.27	0.08	0.07	0.41	168	0.02	2	0.0719547	0.0632672	0.823985	0.0407932
786	Iowa	Dubuque county	19061	19061	7, Midwest	midwestsouthcentral	LD	Reported	75	93653	0.93	0.26	0.1	0.06	0.06	2025	0.16	3	0.370318	0.192884	0.113764	0.323034
787	Iowa	Emmet county	19063	19063	7, Midwest	midwestsouthcentral	LD	No records	0	10302	0.9	0.16	0.1	0.07	0.11	128	0.01	2	0.302682	0.302682	0.149425	0.245211
788	Iowa	Fayette county	19065	19065	7, Midwest	midwestsouthcentral	LD	Reported	20	20880	0.96	0.18	0.13	0.07	0.1	219	0.09	2	0.239177	0.17316	0.133117	0.454545
789	Iowa	Floyd county	19067	19067	7, Midwest	midwestsouthcentral	LD	Reported	2	16303	0.95	0.16	0.12	0.07	0.09	157	0.03	2	0.292187	0.232813	0.071875	0.403125
790	Iowa	Franklin county	19069	19069	7, Midwest	midwestsouthcentral	LD	No records	1	10680	0.87	0.15	0.12	0.06	0.12	23	0.01	2	0.295374	0.149466	0.0640569	0.491103
791	Iowa	Fremont county	19071	19071	7, Midwest	midwestsouthcentral	LD	No records	0	7441	0.96	0.19	0.09	0.06	0.11	0	0.05	2	0.201635	0.220708	0.160763	0.416894
792	Iowa	Greene county	19073	19073	7, Midwest	midwestsouthcentral	LD	Reported	1	9336	0.97	0.17	0.11	0.06	0.12	91	0.02	2	0.225455	0.181818	0.0890909	0.503636
793	Iowa	Grundy county	19075	19075	7, Midwest	midwestsouthcentral	LD	No records	0	12453	0.98	0.21	0.07	0.06	0.07	96	0	2	0.180451	0.245614	0.0977444	0.47619
794	Iowa	Guthrie county	19077	19077	7, Midwest	midwestsouthcentral	LD	Reported	0	10954	0.97	0.19	0.09	0.07	0.21	71	0.09	2	0.188119	0.0915842	0.484323	0.235974
795	Iowa	Hamilton county	19079	19079	7, Midwest	midwestsouthcentral	LD	No records	5	15673	0.91	0.17	0.12	0.07	0.09	338	0.02	2	0.297496	0.225331	0.0854197	0.391753
796	Iowa	Hancock county	19081	19081	7, Midwest	midwestsouthcentral	LD	Reported	1	11341	0.95	0.16	0.1	0.07	0.11	167	0.01	2	0.191851	0.196944	0.10017	0.511036
797	Iowa	Hardin county	19083	19083	7, Midwest	midwestsouthcentral	LD	No records	6	17534	0.94	0.18	0.1	0.07	0.11	261	0.03	2	0.289871	0.213362	0.0700431	0.426724
798	Iowa	Harrison county	19085	19085	7, Midwest	midwestsouthcentral	LD	No records	0	14928	0.97	0.17	0.1	0.06	0.11	181	0.06	2	0.16129	0.233871	0.162634	0.442204
799	Iowa	Henry county	19087	19087	7, Midwest	midwestsouthcentral	LD	No records	3	20145	0.9	0.2	0.17	0.08	0.07	355	0.15	3	0.385993	0.237785	0.0993485	0.276873
800	Iowa	Howard county	19089	19089	7, Midwest	midwestsouthcentral	LD	No records	4	9566	0.97	0.12	0.11	0.06	0.1	167	0.04	2	0.184397	0.196217	0.108747	0.510638
801	Iowa	Humboldt county	19091	19091	7, Midwest	midwestsouthcentral	LD	No records	0	9815	0.95	0.17	0.11	0.05	0.1	56	0	2	0.212632	0.298947	0.0947368	0.393684
802	Iowa	Ida county	19093	19093	7, Midwest	midwestsouthcentral	LD	No records	0	7089	0.97	0.19	0.13	0.05	0.11	62	0	2	0.272727	0.139037	0.0454545	0.542781
803	Iowa	Iowa county	19095	19095	7, Midwest	midwestsouthcentral	LD	Reported	25	16355	0.97	0.21	0.1	0.06	0.08	140	0.06	2	0.316695	0.19105	0.115318	0.376936
804	Iowa	Jackson county	19097	19097	7, Midwest	midwestsouthcentral	LD	Established	30	19848	0.97	0.15	0.12	0.07	0.12	239	0.22	2	0.172291	0.164298	0.427176	0.236234
805	Iowa	Jasper county	19099	19099	7, Midwest	midwestsouthcentral	LD	Reported	6	36842	0.96	0.17	0.13	0.07	0.09	654	0.04	2	0.336	0.293091	0.0727273	0.298182
806	Iowa	Jefferson county	19101	19101	7, Midwest	midwestsouthcentral	LD	No records	1	16843	0.86	0.3	0.15	0.07	0.1	329	0.15	2	0.312834	0.163102	0.131016	0.393048
807	Iowa	Johnson county	19103	19103	7, Midwest	midwestsouthcentral	LD	Established	172	130882	0.83	0.51	0.18	0.04	0.06	2493	0.09	2	0.386531	0.303813	0.100554	0.209102
808	Iowa	Jones county	19105	19105	7, Midwest	midwestsouthcentral	LD	No records	2	20638	0.95	0.18	0.09	0.06	0.08	245	0.11	2	0.267123	0.209589	0.0958904	0.427397
809	Iowa	Keokuk county	19107	19107	7, Midwest	midwestsouthcentral	LD	Established	2	10511	0.98	0.13	0.12	0.07	0.11	8	0.07	2	0.227533	0.195029	0.0707457	0.506692
810	Iowa	Kossuth county	19109	19109	7, Midwest	midwestsouthcentral	LD	Reported	2	15543	0.97	0.18	0.08	0.05	0.11	108	0	2	0.264892	0.338403	0.102662	0.294043
811	Iowa	Lee county	19111	19111	7, Midwest	midwestsouthcentral	LD	No records	7	35862	0.92	0.15	0.15	0.09	0.1	970	0.24	3	0.334169	0.177429	0.109718	0.378683
812	Iowa	Linn county	19113	19113	7, Midwest	midwestsouthcentral	LD	Established	69	211226	0.89	0.31	0.1	0.06	0.07	6165	0.09	2	0.391532	0.238189	0.0868073	0.283472
813	Iowa	Louisa county	19115	19115	7, Midwest	midwestsouthcentral	LD	Reported	9	11387	0.82	0.13	0.12	0.07	0.13	74	0.09	2	0.259146	0.132622	0.333841	0.27439
814	Iowa	Lucas county	19117	19117	7, Midwest	midwestsouthcentral	LD	No records	3	8898	0.98	0.12	0.18	0.06	0.13	185	0.22	2	0.214936	0.31694	0.136612	0.331512
815	Iowa	Lyon county	19119	19119	7, Midwest	midwestsouthcentral	LD	No records	0	11581	0.97	0.16	0.09	0.04	0.08	56	0.01	2	0.246305	0.20197	0.0763547	0.475369
816	Iowa	Madison county	19121	19121	7, Midwest	midwestsouthcentral	LD	No records	4	15679	0.97	0.21	0.09	0.06	0.08	178	0.14	2	0.234405	0.215501	0.120983	0.429112
817	Iowa	Mahaska county	19123	19123	7, Midwest	midwestsouthcentral	LD	No records	4	22381	0.95	0.21	0.16	0.07	0.08	306	0.06	2	0.369153	0.213654	0.112516	0.304678
818	Iowa	Marion county	19125	19125	7, Midwest	midwestsouthcentral	LD	No records	11	33309	0.96	0.24	0.09	0.06	0.09	464	0.15	2	0.314861	0.261965	0.103275	0.319899
819	Iowa	Marshall county	19127	19127	7, Midwest	midwestsouthcentral	LD	Reported	5	40648	0.78	0.19	0.13	0.07	0.08	1193	0.02	2	0.300077	0.264501	0.062645	0.372776
820	Iowa	Mills county	19129	19129	7, Midwest	midwestsouthcentral	LD	No records	0	15059	0.96	0.25	0.08	0.05	0.08	328	0.06	2	0.228175	0.259921	0.10119	0.410714
821	Iowa	Mitchell county	19131	19131	7, Midwest	midwestsouthcentral	LD	No records	2	10776	0.98	0.15	0.07	0.05	0.09	49	0.02	2	0.215385	0.169231	0.178022	0.437363
822	Iowa	Monona county	19133	19133	7, Midwest	midwestsouthcentral	LD	No records	0	9243	0.96	0.15	0.12	0.07	0.14	113	0.07	2	0.211747	0.122102	0.162287	0.503864
823	Iowa	Monroe county	19135	19135	7, Midwest	midwestsouthcentral	LD	No records	4	7970	0.96	0.17	0.13	0.07	0.17	91	0.27	2	0.146051	0.181818	0.435171	0.23696
824	Iowa	Montgomery county	19137	19137	7, Midwest	midwestsouthcentral	LD	No records	1	10740	0.96	0.16	0.16	0.08	0.13	152	0.03	2	0.212922	0.195301	0.0646109	0.527166
825	Iowa	Muscatine county	19139	19139	7, Midwest	midwestsouthcentral	LD	Established	31	42745	0.81	0.17	0.15	0.08	0.08	953	0.08	2	0.305741	0.216956	0.162216	0.315087
826	Iowa	O'Brien county	19141	19141	7, Midwest	midwestsouthcentral	LD	No records	0	14398	0.94	0.2	0.11	0.05	0.09	109	0.01	2	0.258621	0.215517	0.0689655	0.456897
827	Iowa	Osceola county	19143	19143	7, Midwest	midwestsouthcentral	LD	No records	0	6462	0.92	0.13	0.09	0.05	0.1	15	0	2	0.146104	0.136364	0.0454545	0.672078
828	Iowa	Page county	19145	19145	7, Midwest	midwestsouthcentral	LD	No records	0	15932	0.93	0.18	0.13	0.07	0.11	300	0.04	2	0.299492	0.217005	0.0558376	0.427665
829	Iowa	Palo Alto county	19147	19147	7, Midwest	midwestsouthcentral	LD	Reported	0	9421	0.97	0.15	0.11	0.06	0.14	59	0	2	0.175079	0.137224	0.235016	0.452681
830	Iowa	Plymouth county	19149	19149	7, Midwest	midwestsouthcentral	LD	No records	2	24986	0.95	0.2	0.05	0.05	0.06	313	0.02	2	0.268148	0.194074	0.0711111	0.466667
831	Iowa	Pocahontas county	19151	19151	7, Midwest	midwestsouthcentral	LD	No records	1	7310	0.96	0.18	0.14	0.05	0.15	43	0	2	0.237077	0.311943	0.0713012	0.379679
832	Iowa	Polk county	19153	19153	7, Midwest	midwestsouthcentral	LD	Established	42	430640	0.81	0.34	0.11	0.06	0.07	14474	0.06	2	0.411024	0.284625	0.0584335	0.245918
833	Iowa	Pottawattamie county	19155	19155	7, Midwest	midwestsouthcentral	LD	No records	4	93158	0.9	0.18	0.13	0.06	0.07	4130	0.03	2	0.41683	0.243836	0.0622309	0.277104
834	Iowa	Poweshiek county	19157	19157	7, Midwest	midwestsouthcentral	LD	No records	6	18914	0.94	0.23	0.11	0.06	0.16	282	0.03	2	0.139168	0.0989957	0.60043	0.161406
835	Iowa	Ringgold county	19159	19159	7, Midwest	midwestsouthcentral	LD	No records	0	5131	0.97	0.19	0.14	0.05	0.22	0	0.11	3	0.136042	0.0918728	0.551237	0.220848
836	Iowa	Sac county	19161	19161	7, Midwest	midwestsouthcentral	LD	No records	0	10350	0.97	0.19	0.09	0.05	0.17	82	0.01	2	0.0897571	0.0982049	0.422386	0.389652
837	Iowa	Scott county	19163	19163	7, Midwest	midwestsouthcentral	LD	Established	44	165224	0.83	0.31	0.13	0.07	0.07	5695	0.05	2	0.399014	0.220316	0.074359	0.306312
838	Iowa	Shelby county	19165	19165	7, Midwest	midwestsouthcentral	LD	No records	1	12167	0.97	0.17	0.11	0.05	0.08	5	0.01	2	0.201313	0.238512	0.0809628	0.479212
839	Iowa	Sioux county	19167	19167	7, Midwest	midwestsouthcentral	LD	No records	2	33704	0.89	0.23	0.08	0.04	0.06	169	0.01	2	0.266187	0.238849	0.0676259	0.427338
840	Iowa	Story county	19169	19169	7, Midwest	midwestsouthcentral	LD	Established	11	89542	0.87	0.48	0.2	0.04	0.06	2248	0.03	2	0.39698	0.275694	0.0754993	0.251827
841	Iowa	Tama county	19171	19171	7, Midwest	midwestsouthcentral	LD	Reported	0	17767	0.84	0.15	0.12	0.06	0.11	145	0.05	2	0.241758	0.173382	0.103785	0.481074
842	Iowa	Taylor county	19173	19173	7, Midwest	midwestsouthcentral	LD	No records	0	6317	0.93	0.13	0.15	0.06	0.14	35	0.1	3	0.109813	0.17757	0.168224	0.544393
843	Iowa	Union county	19175	19175	7, Midwest	midwestsouthcentral	LD	No records	1	12534	0.96	0.17	0.17	0.06	0.11	227	0.1	2	0.219219	0.201201	0.145646	0.433934
844	Iowa	Van Buren county	19177	19177	7, Midwest	midwestsouthcentral	LD	No records	0	7570	0.97	0.14	0.17	0.07	0.15	85	0.26	3	0.170819	0.115658	0.3879	0.325623
845	Iowa	Wapello county	19179	19179	7, Midwest	midwestsouthcentral	LD	No records	6	35625	0.87	0.15	0.18	0.08	0.1	1021	0.2	2	0.368047	0.220569	0.110608	0.300776
846	Iowa	Warren county	19181	19181	7, Midwest	midwestsouthcentral	LD	No records	6	46225	0.96	0.28	0.07	0.06	0.06	665	0.16	2	0.320108	0.277728	0.0982867	0.303877
847	Iowa	Washington county	19183	19183	7, Midwest	midwestsouthcentral	LD	Reported	7	21704	0.93	0.2	0.11	0.05	0.08	177	0.08	2	0.314839	0.254194	0.0877419	0.343226
848	Iowa	Wayne county	19185	19185	7, Midwest	midwestsouthcentral	LD	No records	0	6403	0.97	0.13	0.15	0.06	0.17	31	0.12	3	0.158929	0.175	0.269643	0.396429
849	Iowa	Webster county	19187	19187	7, Midwest	midwestsouthcentral	LD	Established	7	38013	0.9	0.19	0.15	0.07	0.09	1524	0.05	2	0.379381	0.252921	0.0721649	0.295533
850	Iowa	Winnebago county	19189	19189	7, Midwest	midwestsouthcentral	LD	Reported	2	10866	0.94	0.2	0.1	0.07	0.12	55	0.01	2	0.284757	0.194305	0.0988275	0.422111
851	Iowa	Winneshiek county	19191	19191	7, Midwest	midwestsouthcentral	LD	Established	44	21056	0.96	0.27	0.09	0.06	0.08	85	0.13	3	0.285912	0.138122	0.218232	0.357735
852	Iowa	Woodbury county	19193	19193	7, Midwest	midwestsouthcentral	LD	Reported	4	102172	0.78	0.21	0.15	0.07	0.06	3330	0.03	2	0.446135	0.181743	0.0485197	0.323602
853	Iowa	Worth county	19195	19195	7, Midwest	midwestsouthcentral	LD	No records	4	7598	0.96	0.17	0.13	0.07	0.11	109	0.01	2	0.218085	0.234043	0.0904255	0.457447
854	Iowa	Wright county	19197	19197	7, Midwest	midwestsouthcentral	LD	No records	4	13229	0.89	0.15	0.11	0.07	0.14	103	0	2	0.205752	0.152655	0.224558	0.417035
855	Kansas	Allen county	20001	20001	7, Midwest	midwestsouthcentral	LD	No records	0	13371	0.92	0.17	0.17	0.08	0.12	332	0.08	2	0.225033	0.150466	0.150466	0.474035
856	Kansas	Anderson county	20003	20003	7, Midwest	midwestsouthcentral	LD	No records	1	8102	0.96	0.18	0.15	0.08	0.12	130	0.09	2	0.197826	0.182609	0.145652	0.473913
857	Kansas	Atchison county	20005	20005	7, Midwest	midwestsouthcentral	LD	No records	0	16924	0.89	0.21	0.15	0.1	0.11	355	0.13	2	0.279039	0.209613	0.0574099	0.453939
858	Kansas	Barber county	20007	20007	7, Midwest	midwestsouthcentral	LD	No records	0	4861	0.95	0.2	0.09	0.05	0.23	16	0.02	3	0.140575	0.0766773	0.324281	0.458466
859	Kansas	Barton county	20009	20009	7, Midwest	midwestsouthcentral	LD	No records	0	27674	0.83	0.18	0.15	0.06	0.11	1131	0.01	2	0.275301	0.136589	0.0686483	0.519462
860	Kansas	Bourbon county	20011	20011	7, Midwest	midwestsouthcentral	LD	Reported	1	15173	0.92	0.23	0.18	0.09	0.17	507	0.16	2	0.181202	0.201524	0.274344	0.34293
861	Kansas	Brown county	20013	20013	7, Midwest	midwestsouthcentral	LD	No records	0	9984	0.84	0.16	0.21	0.07	0.14	92	0.06	2	0.327007	0.19562	0.0846715	0.392701
862	Kansas	Butler county	20015	20015	7, Midwest	midwestsouthcentral	LD	No records	2	65880	0.91	0.26	0.07	0.08	0.08	1620	0.04	3	0.264763	0.239109	0.146176	0.349952
863	Kansas	Chase county	20017	20017	7, Midwest	midwestsouthcentral	LD	No records	0	2790	0.93	0.21	0.15	0.06	0.24	2	0.03	2	0.082153	0.152975	0.461756	0.303116
864	Kansas	Chautauqua county	20019	20019	7, Midwest	midwestsouthcentral	LD	Reported	0	3669	0.9	0.18	0.15	0.09	0.25	21	0.15	3	0.154275	0.156134	0.258364	0.431227
865	Kansas	Cherokee county	20021	20021	7, Midwest	midwestsouthcentral	LD	Reported	1	21603	0.89	0.14	0.18	0.09	0.13	414	0.1	4	0.23004	0.195257	0.0806324	0.494071
866	Kansas	Cheyenne county	20023	20023	7, Midwest	midwestsouthcentral	LD	No records	0	2726	0.93	0.21	0.1	0.04	0.17	32	0	2	0.0542636	0.104651	0.213178	0.627907
867	Kansas	Clark county	20025	20025	7, Midwest	midwestsouthcentral	LD	No records	0	2215	0.89	0.24	0.17	0.04	0.19	25	0	2	0.117925	0.0754717	0.113208	0.693396
868	Kansas	Clay county	20027	20027	7, Midwest	midwestsouthcentral	LD	No records	0	8535	0.96	0.2	0.12	0.06	0.12	145	0.05	2	0.296066	0.153209	0.0828157	0.467909
869	Kansas	Cloud county	20029	20029	7, Midwest	midwestsouthcentral	LD	No records	1	9533	0.95	0.16	0.16	0.06	0.16	212	0.04	2	0.222964	0.124166	0.0841121	0.568758
870	Kansas	Coffey county	20031	20031	7, Midwest	midwestsouthcentral	LD	Reported	1	8601	0.95	0.2	0.1	0.08	0.12	88	0.06	2	0.203426	0.197002	0.149893	0.449679
871	Kansas	Comanche county	20033	20033	7, Midwest	midwestsouthcentral	LD	No records	0	1891	0.94	0.24	0.06	0.05	0.21	30	0	2	0.0772727	0.131818	0.331818	0.459091
872	Kansas	Cowley county	20035	20035	7, Midwest	midwestsouthcentral	LD	Reported	1	36311	0.82	0.2	0.18	0.08	0.13	1118	0.06	4	0.349761	0.150718	0.0779904	0.421531
873	Kansas	Crawford county	20037	20037	7, Midwest	midwestsouthcentral	LD	Reported	4	39134	0.89	0.26	0.2	0.09	0.12	1722	0.09	2	0.317085	0.189189	0.0844595	0.409266
874	Kansas	Decatur county	20039	20039	7, Midwest	midwestsouthcentral	LD	No records	0	2961	0.97	0.21	0.12	0.05	0.24	14	0	2	0.136364	0.136364	0.193182	0.534091
875	Kansas	Dickinson county	20041	20041	7, Midwest	midwestsouthcentral	LD	No records	0	19754	0.93	0.2	0.11	0.07	0.1	475	0.04	2	0.222469	0.206897	0.0823137	0.48832
876	Kansas	Doniphan county	20043	20043	7, Midwest	midwestsouthcentral	LD	No records	0	7945	0.92	0.19	0.13	0.09	0.12	166	0.14	2	0.284091	0.109091	0.0659091	0.540909
877	Kansas	Douglas county	20045	20045	7, Midwest	midwestsouthcentral	LD	Established	16	110826	0.82	0.48	0.2	0.06	0.07	4613	0.16	2	0.498891	0.192076	0.0922345	0.216799
878	Kansas	Edwards county	20047	20047	7, Midwest	midwestsouthcentral	LD	No records	0	3037	0.8	0.23	0.16	0.05	0.2	31	0	2	0.182635	0.206587	0.131737	0.479042
879	Kansas	Elk county	20049	20049	7, Midwest	midwestsouthcentral	LD	No records	0	2882	0.94	0.18	0.18	0.08	0.27	29	0.08	3	0.0462185	0.0840336	0.327731	0.542017
880	Kansas	Ellis county	20051	20051	7, Midwest	midwestsouthcentral	LD	No records	1	28452	0.92	0.32	0.15	0.04	0.08	786	0	2	0.415975	0.158714	0.0778008	0.34751
881	Kansas	Ellsworth county	20053	20053	7, Midwest	midwestsouthcentral	LD	No records	0	6497	0.88	0.2	0.07	0.05	0.24	102	0.03	2	0.0734536	0.0695876	0.485825	0.371134
882	Kansas	Finney county	20055	20055	7, Midwest	midwestsouthcentral	LD	No records	0	36776	0.46	0.19	0.14	0.05	0.07	1307	0	2	0.463468	0.126499	0.0567067	0.353326
883	Kansas	Ford county	20057	20057	7, Midwest	midwestsouthcentral	LD	No records	2	33848	0.44	0.18	0.16	0.04	0.07	1021	0	2	0.356977	0.144186	0.0639535	0.434884
884	Kansas	Franklin county	20059	20059	7, Midwest	midwestsouthcentral	LD	No records	2	25992	0.92	0.2	0.12	0.09	0.09	641	0.13	2	0.291467	0.208054	0.133269	0.36721
885	Kansas	Geary county	20061	20061	7, Midwest	midwestsouthcentral	LD	No records	0	34362	0.6	0.2	0.11	0.09	0.13	604	0.11	2	0.605364	0.121511	0.045977	0.227148
886	Kansas	Gove county	20063	20063	7, Midwest	midwestsouthcentral	LD	No records	0	2695	0.97	0.18	0.1	0.03	0.16	23	0	2	0.0913242	0.105023	0.16895	0.634703
887	Kansas	Graham county	20065	20065	7, Midwest	midwestsouthcentral	LD	No records	0	2597	0.91	0.22	0.09	0.05	0.19	63	0	2	0.138889	0.260417	0.284722	0.315972
888	Kansas	Grant county	20067	20067	7, Midwest	midwestsouthcentral	LD	No records	0	7829	0.54	0.17	0.12	0.04	0.08	109	0	2	0.310044	0.152838	0.113537	0.423581
889	Kansas	Gray county	20069	20069	7, Midwest	midwestsouthcentral	LD	No records	0	6006	0.84	0.2	0.09	0.03	0.08	34	0	2	0.165775	0.160428	0.117647	0.55615
890	Kansas	Greeley county	20071	20071	7, Midwest	midwestsouthcentral	LD	No records	0	1247	0.85	0.18	0.07	0.03	0.17	11	0	2	0.115385	0.105769	0.0865385	0.692308
891	Kansas	Greenwood county	20073	20073	7, Midwest	midwestsouthcentral	LD	No records	1	6689	0.94	0.16	0.18	0.08	0.27	80	0.05	3	0.0555556	0.0935185	0.375	0.475926
892	Kansas	Hamilton county	20075	20075	7, Midwest	midwestsouthcentral	LD	No records	0	2690	0.67	0.14	0.1	0.03	0.14	42	0	2	0.295455	0.142045	0.0909091	0.471591
893	Kansas	Harper county	20077	20077	7, Midwest	midwestsouthcentral	LD	No records	0	6034	0.92	0.16	0.16	0.06	0.18	72	0.02	3	0.231173	0.131349	0.161121	0.476357
894	Kansas	Harvey county	20079	20079	7, Midwest	midwestsouthcentral	LD	No records	0	34684	0.85	0.26	0.12	0.07	0.08	653	0.03	2	0.400538	0.206989	0.0528674	0.339606
895	Kansas	Haskell county	20081	20081	7, Midwest	midwestsouthcentral	LD	No records	0	4256	0.71	0.16	0.1	0.04	0.09	0	0	2	0.224359	0.102564	0.0769231	0.596154
896	Kansas	Hodgeman county	20083	20083	7, Midwest	midwestsouthcentral	LD	No records	0	1916	0.91	0.23	0.05	0.04	0.18	33	0	2	0.305882	0.0941176	0.129412	0.470588
897	Kansas	Jackson county	20085	20085	7, Midwest	midwestsouthcentral	LD	No records	0	13462	0.86	0.2	0.09	0.06	0.1	216	0.11	2	0.168784	0.15245	0.0780399	0.600726
898	Kansas	Jefferson county	20087	20087	7, Midwest	midwestsouthcentral	LD	Reported	2	19126	0.95	0.23	0.07	0.08	0.1	505	0.19	2	0.139798	0.197733	0.2267	0.435768
899	Kansas	Jewell county	20089	20089	7, Midwest	midwestsouthcentral	LD	No records	0	3077	0.96	0.18	0.13	0.06	0.29	0	0.04	2	0.0721649	0.0635739	0.393471	0.47079
900	Kansas	Johnson county	20091	20091	7, Midwest	midwestsouthcentral	LD	Reported	34	544179	0.82	0.52	0.06	0.06	0.06	11541	0.1	2	0.545036	0.255241	0.0735627	0.12616
901	Kansas	Kearny county	20093	20093	7, Midwest	midwestsouthcentral	LD	No records	0	3977	0.68	0.15	0.1	0.05	0.1	62	0	2	0.275641	0.0897436	0.0705128	0.564103
902	Kansas	Kingman county	20095	20095	7, Midwest	midwestsouthcentral	LD	No records	1	7858	0.95	0.2	0.12	0.07	0.16	130	0.02	3	0.167513	0.137056	0.20643	0.489002
903	Kansas	Kiowa county	20097	20097	7, Midwest	midwestsouthcentral	LD	No records	0	2553	0.93	0.21	0.13	0.05	0.17	57	0	2	0.276699	0.0776699	0.15534	0.490291
904	Kansas	Labette county	20099	20099	7, Midwest	midwestsouthcentral	LD	Reported	2	21607	0.85	0.19	0.17	0.1	0.13	901	0.08	3	0.240945	0.189764	0.0984252	0.470866
905	Kansas	Lane county	20101	20101	7, Midwest	midwestsouthcentral	LD	No records	0	1750	0.93	0.18	0.09	0.04	0.19	23	0	2	0.219895	0.0418848	0.0837696	0.65445
906	Kansas	Leavenworth county	20103	20103	7, Midwest	midwestsouthcentral	LD	No records	3	76227	0.8	0.29	0.1	0.08	0.08	1979	0.22	2	0.426667	0.241778	0.048	0.283556
907	Kansas	Lincoln county	20105	20105	7, Midwest	midwestsouthcentral	LD	No records	0	3241	0.96	0.19	0.12	0.06	0.24	42	0.02	2	0.163265	0.0725624	0.174603	0.589569
908	Kansas	Linn county	20107	20107	7, Midwest	midwestsouthcentral	LD	Reported	0	9656	0.95	0.16	0.1	0.11	0.26	226	0.2	2	0.0645161	0.106592	0.607994	0.220898
909	Kansas	Logan county	20109	20109	7, Midwest	midwestsouthcentral	LD	No records	0	2756	0.95	0.17	0.1	0.04	0.15	31	0	2	0.157658	0.0540541	0.0720721	0.716216
910	Kansas	Lyon county	20111	20111	7, Midwest	midwestsouthcentral	LD	No records	1	33690	0.73	0.24	0.21	0.07	0.13	1300	0.04	2	0.518614	0.130817	0.0470527	0.303516
911	Kansas	McPherson county	20113	20113	7, Midwest	midwestsouthcentral	LD	No records	0	29180	0.93	0.25	0.08	0.05	0.08	511	0.03	2	0.356629	0.231244	0.0791367	0.332991
912	Kansas	Marion county	20115	20115	7, Midwest	midwestsouthcentral	LD	No records	1	12660	0.95	0.21	0.12	0.06	0.16	149	0.03	2	0.149841	0.171095	0.2678	0.411265
913	Kansas	Marshall county	20117	20117	7, Midwest	midwestsouthcentral	LD	No records	1	10117	0.96	0.12	0.12	0.05	0.12	137	0.08	2	0.219081	0.187279	0.164311	0.429329
914	Kansas	Meade county	20119	20119	7, Midwest	midwestsouthcentral	LD	No records	0	4575	0.82	0.23	0.1	0.04	0.14	30	0	2	0.196491	0.0842105	0.077193	0.642105
915	Kansas	Miami county	20121	20121	7, Midwest	midwestsouthcentral	LD	Reported	0	32787	0.94	0.24	0.09	0.08	0.08	572	0.13	3	0.23518	0.309038	0.0991254	0.356657
916	Kansas	Mitchell county	20123	20123	7, Midwest	midwestsouthcentral	LD	No records	0	6373	0.97	0.22	0.07	0.05	0.15	61	0.02	2	0.235178	0.106719	0.274704	0.383399
917	Kansas	Montgomery county	20125	20125	7, Midwest	midwestsouthcentral	LD	Reported	2	35471	0.81	0.18	0.17	0.11	0.13	1145	0.12	4	0.229508	0.161202	0.0605647	0.548725
918	Kansas	Morris county	20127	20127	7, Midwest	midwestsouthcentral	LD	No records	1	5923	0.94	0.17	0.08	0.07	0.2	88	0.04	2	0.0828221	0.113497	0.492331	0.31135
919	Kansas	Morton county	20129	20129	7, Midwest	midwestsouthcentral	LD	No records	0	3233	0.76	0.19	0.1	0.04	0.15	55	0	2	0.253456	0.184332	0.0921659	0.470046
920	Kansas	Nemaha county	20131	20131	7, Midwest	midwestsouthcentral	LD	No records	1	10178	0.97	0.18	0.12	0.04	0.1	128	0.08	2	0.288591	0.181208	0.170022	0.360179
921	Kansas	Neosho county	20133	20133	7, Midwest	midwestsouthcentral	LD	No records	2	16512	0.92	0.17	0.18	0.1	0.12	439	0.08	2	0.24424	0.18318	0.116359	0.456221
922	Kansas	Ness county	20135	20135	7, Midwest	midwestsouthcentral	LD	No records	0	3107	0.91	0.19	0.08	0.04	0.22	17	0	2	0.149333	0.0293333	0.149333	0.672
923	Kansas	Norton county	20137	20137	7, Midwest	midwestsouthcentral	LD	No records	0	5671	0.91	0.16	0.11	0.04	0.15	52	0	2	0.242744	0.192612	0.171504	0.39314
924	Kansas	Osage county	20139	20139	7, Midwest	midwestsouthcentral	LD	No records	1	16295	0.95	0.2	0.1	0.08	0.13	196	0.09	2	0.228181	0.211356	0.276551	0.283912
925	Kansas	Osborne county	20141	20141	7, Midwest	midwestsouthcentral	LD	No records	0	3858	0.97	0.19	0.15	0.05	0.21	18	0.02	2	0.12931	0.0969828	0.204741	0.568966
926	Kansas	Ottawa county	20143	20143	7, Midwest	midwestsouthcentral	LD	No records	0	6091	0.96	0.2	0.1	0.06	0.12	125	0.03	2	0.139319	0.130031	0.108359	0.622291
927	Kansas	Pawnee county	20145	20145	7, Midwest	midwestsouthcentral	LD	No records	0	6973	0.86	0.23	0.09	0.05	0.16	117	0	2	0.283368	0.123203	0.0944559	0.498973
928	Kansas	Phillips county	20147	20147	7, Midwest	midwestsouthcentral	LD	No records	0	5642	0.96	0.19	0.11	0.05	0.2	35	0.01	2	0.10859	0.166937	0.144246	0.580227
929	Kansas	Pottawatomie county	20149	20149	7, Midwest	midwestsouthcentral	LD	No records	1	21604	0.91	0.29	0.08	0.05	0.09	356	0.1	2	0.236631	0.236631	0.121658	0.40508
930	Kansas	Pratt county	20151	20151	7, Midwest	midwestsouthcentral	LD	No records	0	9656	0.91	0.24	0.1	0.06	0.12	263	0	3	0.315412	0.116487	0.0770609	0.491039
931	Kansas	Rawlins county	20153	20153	7, Midwest	midwestsouthcentral	LD	No records	0	2519	0.95	0.21	0.14	0.04	0.19	28	0	2	0.152482	0.109929	0.205674	0.531915
932	Kansas	Reno county	20155	20155	7, Midwest	midwestsouthcentral	LD	No records	6	64511	0.86	0.19	0.12	0.06	0.09	3365	0.02	3	0.285484	0.160484	0.0677419	0.48629
933	Kansas	Republic county	20157	20157	7, Midwest	midwestsouthcentral	LD	No records	0	4980	0.97	0.2	0.14	0.04	0.21	50	0.04	2	0.124378	0.0613599	0.135987	0.678275
934	Kansas	Rice county	20159	20159	7, Midwest	midwestsouthcentral	LD	No records	0	10083	0.86	0.21	0.16	0.05	0.14	103	0.02	2	0.239875	0.182243	0.0919003	0.485981
935	Kansas	Riley county	20161	20161	7, Midwest	midwestsouthcentral	LD	Reported	5	71115	0.79	0.45	0.23	0.05	0.09	1595	0.13	2	0.513659	0.155215	0.11548	0.215646
936	Kansas	Rooks county	20163	20163	7, Midwest	midwestsouthcentral	LD	No records	0	5181	0.96	0.2	0.16	0.06	0.19	27	0.01	3	0.167925	0.0830189	0.220755	0.528302
937	Kansas	Rush county	20165	20165	7, Midwest	midwestsouthcentral	LD	No records	0	3307	0.96	0.18	0.14	0.05	0.19	35	0	2	0.125698	0.0949721	0.117318	0.662011
938	Kansas	Russell county	20167	20167	7, Midwest	midwestsouthcentral	LD	No records	0	6970	0.95	0.19	0.11	0.05	0.19	132	0.01	2	0.143826	0.103121	0.180461	0.572592
939	Kansas	Saline county	20169	20169	7, Midwest	midwestsouthcentral	LD	No records	3	55606	0.82	0.25	0.16	0.06	0.07	2467	0.03	2	0.430861	0.190504	0.0522255	0.326409
940	Kansas	Scott county	20171	20171	7, Midwest	midwestsouthcentral	LD	No records	0	4936	0.83	0.25	0.07	0.04	0.1	70	0	2	0.17619	0.047619	0.0619048	0.714286
941	Kansas	Sedgwick county	20173	20173	7, Midwest	midwestsouthcentral	LD	No records	13	498365	0.7	0.29	0.14	0.09	0.09	20857	0.03	3	0.456857	0.203582	0.0349898	0.304571
942	Kansas	Seward county	20175	20175	7, Midwest	midwestsouthcentral	LD	No records	0	22952	0.36	0.13	0.17	0.05	0.08	660	0	2	0.477537	0.118136	0.0382696	0.366057
943	Kansas	Shawnee county	20177	20177	7, Midwest	midwestsouthcentral	LD	Reported	1	177934	0.76	0.29	0.16	0.07	0.08	8767	0.12	2	0.481193	0.179358	0.0385321	0.300917
944	Kansas	Sheridan county	20179	20179	7, Midwest	midwestsouthcentral	LD	No records	0	2556	0.95	0.21	0.13	0.03	0.13	20	0	2	0.156627	0.0722892	0.144578	0.626506
945	Kansas	Sherman county	20181	20181	7, Midwest	midwestsouthcentral	LD	No records	0	6010	0.87	0.15	0.18	0.05	0.17	69	0	2	0.324074	0.111111	0.0703704	0.494444
946	Kansas	Smith county	20183	20183	7, Midwest	midwestsouthcentral	LD	No records	0	3853	0.96	0.15	0.15	0.04	0.22	68	0.02	2	0.0867769	0.132231	0.179752	0.60124
947	Kansas	Stafford county	20185	20185	7, Midwest	midwestsouthcentral	LD	No records	1	4437	0.86	0.21	0.12	0.05	0.18	61	0	4	0.133495	0.109223	0.126214	0.631068
948	Kansas	Stanton county	20187	20187	7, Midwest	midwestsouthcentral	LD	No records	0	2235	0.6	0.18	0.05	0.04	0.17	18	0	2	0.193939	0.0848485	0.121212	0.6
949	Kansas	Stevens county	20189	20189	7, Midwest	midwestsouthcentral	LD	No records	0	5724	0.65	0.15	0.12	0.04	0.11	15	0	2	0.255725	0.145038	0.0687023	0.530534
950	Kansas	Sumner county	20191	20191	7, Midwest	midwestsouthcentral	LD	No records	0	24132	0.91	0.19	0.14	0.09	0.13	537	0.02	3	0.211198	0.156627	0.109851	0.522325
951	Kansas	Thomas county	20193	20193	7, Midwest	midwestsouthcentral	LD	No records	0	7900	0.93	0.27	0.1	0.04	0.1	169	0	2	0.317647	0.105882	0.0823529	0.494118
952	Kansas	Trego county	20195	20195	7, Midwest	midwestsouthcentral	LD	No records	0	3001	0.97	0.17	0.07	0.05	0.19	17	0	4	0.0709877	0.0864198	0.351852	0.490741
953	Kansas	Wabaunsee county	20197	20197	7, Midwest	midwestsouthcentral	LD	No records	0	7053	0.94	0.2	0.07	0.07	0.15	83	0.04	2	0.106122	0.130612	0.436735	0.326531
954	Kansas	Wallace county	20199	20199	7, Midwest	midwestsouthcentral	LD	No records	0	1485	0.91	0.23	0.08	0.06	0.21	2	0	2	0.0869565	0.0248447	0.068323	0.819876
955	Kansas	Washington county	20201	20201	7, Midwest	midwestsouthcentral	LD	No records	0	5799	0.96	0.18	0.1	0.05	0.16	16	0.06	2	0.135135	0.0540541	0.0997921	0.711019
956	Kansas	Wichita county	20203	20203	7, Midwest	midwestsouthcentral	LD	No records	0	2234	0.74	0.15	0.09	0.03	0.16	32	0	2	0.251534	0.0858896	0.0613497	0.601227
957	Kansas	Wilson county	20205	20205	7, Midwest	midwestsouthcentral	LD	No records	0	9409	0.94	0.12	0.15	0.12	0.16	136	0.12	3	0.128171	0.144192	0.148198	0.579439
958	Kansas	Woodson county	20207	20207	7, Midwest	midwestsouthcentral	LD	No records	0	3309	0.95	0.17	0.23	0.08	0.25	85	0.09	2	0.062249	0.172691	0.365462	0.399598
959	Kansas	Wyandotte county	20209	20209	7, Midwest	midwestsouthcentral	LD	No records	6	157505	0.43	0.15	0.23	0.1	0.13	8280	0.17	2	0.377935	0.173455	0.0172496	0.431361
960	Kentucky	Adair county	21001	21001	4, Southeast	southeast	LD	No records	1	18656	0.94	0.15	0.21	0.12	0.15	92	0.55	3	0.14809	0.150429	0.279034	0.422447
961	Kentucky	Allen county	21003	21003	4, Southeast	southeast	LD	No records	0	19956	0.96	0.11	0.2	0.12	0.16	159	0.47	3	0.118574	0.1878	0.343386	0.35024
962	Kentucky	Anderson county	21005	21005	4, Southeast	southeast	LD	No records	0	21421	0.95	0.2	0.12	0.1	0.08	182	0.61	5	0.269129	0.28496	0.109499	0.336412
963	Kentucky	Ballard county	21007	21007	4, Southeast	southeast	LD	Reported	0	8249	0.94	0.12	0.13	0.1	0.13	218	0.19	3	0.141393	0.131148	0.141393	0.586066
964	Kentucky	Barren county	21009	21009	4, Southeast	southeast	LD	No records	0	42173	0.91	0.14	0.2	0.11	0.11	566	0.3	2	0.303335	0.161718	0.222476	0.312471
965	Kentucky	Bath county	21011	21011	4, Southeast	southeast	LD	No records	0	11591	0.96	0.13	0.3	0.15	0.15	40	0.46	2	0.179707	0.161369	0.183374	0.47555
966	Kentucky	Bell county	21013	21013	4, Southeast	southeast	LD	No records	0	28691	0.95	0.11	0.34	0.12	0.1	769	0.78	2	0.285296	0.137527	0.0753475	0.501829
967	Kentucky	Boone county	21015	21015	4, Southeast	southeast	LD	Established	1	118811	0.9	0.29	0.08	0.09	0.06	3367	0.46	4	0.409122	0.26889	0.10143	0.220558
968	Kentucky	Bourbon county	21017	21017	4, Southeast	southeast	LD	No records	0	19985	0.85	0.16	0.18	0.09	0.11	338	0.09	2	0.291272	0.167192	0.0998948	0.44164
969	Kentucky	Boyd county	21019	21019	4, Southeast	southeast	LD	No records	1	49542	0.94	0.16	0.19	0.1	0.09	1783	0.57	5	0.354663	0.242063	0.0714286	0.331845
970	Kentucky	Boyle county	21021	21021	4, Southeast	southeast	LD	No records	0	28432	0.87	0.24	0.18	0.11	0.1	698	0.33	2	0.343573	0.203719	0.0937753	0.358933
971	Kentucky	Bracken county	21023	21023	4, Southeast	southeast	LD	No records	0	8488	0.97	0.15	0.18	0.11	0.14	132	0.64	4	0.126195	0.24283	0.319312	0.311663
972	Kentucky	Breathitt county	21025	21025	4, Southeast	southeast	LD	No records	0	13878	0.98	0.1	0.31	0.14	0.12	38	0.82	2	0.202171	0.0976934	0.157395	0.542741
973	Kentucky	Breckinridge county	21027	21027	4, Southeast	southeast	LD	No records	0	20059	0.95	0.09	0.21	0.13	0.26	79	0.56	3	0.0649304	0.0731359	0.674278	0.187656
974	Kentucky	Bullitt county	21029	21029	4, Southeast	southeast	LD	No records	1	74319	0.96	0.13	0.1	0.11	0.06	1504	0.61	3	0.278419	0.346505	0.0443769	0.330699
975	Kentucky	Butler county	21031	21031	4, Southeast	southeast	LD	No records	0	12690	0.96	0.08	0.23	0.12	0.14	44	0.61	3	0.131707	0.119512	0.15	0.59878
976	Kentucky	Caldwell county	21033	21033	4, Southeast	southeast	LD	No records	0	12984	0.92	0.17	0.21	0.11	0.14	298	0.48	3	0.150167	0.143493	0.193548	0.512792
977	Kentucky	Calloway county	21035	21035	4, Southeast	southeast	LD	No records	0	37191	0.9	0.28	0.18	0.08	0.14	1289	0.39	3	0.269034	0.130178	0.313215	0.287574
978	Kentucky	Campbell county	21037	21037	4, Southeast	southeast	LD	No records	2	90336	0.93	0.28	0.12	0.09	0.09	2943	0.49	4	0.410828	0.242617	0.0715113	0.275043
979	Kentucky	Carlisle county	21039	21039	4, Southeast	southeast	LD	No records	0	5104	0.96	0.15	0.15	0.09	0.13	22	0.26	3	0.163077	0.156923	0.144615	0.535385
980	Kentucky	Carroll county	21041	21041	4, Southeast	southeast	LD	Established	2	10811	0.89	0.1	0.28	0.15	0.14	102	0.54	5	0.409449	0.141732	0.148031	0.300787
981	Kentucky	Carter county	21043	21043	4, Southeast	southeast	LD	No records	1	27720	0.97	0.09	0.2	0.14	0.13	204	0.7	2	0.223727	0.172147	0.114765	0.489362
982	Kentucky	Casey county	21045	21045	4, Southeast	southeast	LD	No records	0	15955	0.96	0.09	0.27	0.11	0.15	152	0.66	3	0.135563	0.0985915	0.209507	0.556338
983	Kentucky	Christian county	21047	21047	4, Southeast	southeast	LD	Reported	1	73955	0.69	0.14	0.21	0.12	0.11	2035	0.42	3	0.434992	0.137557	0.0552036	0.372247
984	Kentucky	Clark county	21049	21049	4, Southeast	southeast	LD	No records	0	35613	0.91	0.18	0.16	0.11	0.09	1093	0.22	2	0.401668	0.201529	0.0674079	0.329395
985	Kentucky	Clay county	21051	21051	4, Southeast	southeast	LD	Established	0	21730	0.93	0.07	0.35	0.15	0.13	186	0.79	2	0.182852	0.0822397	0.142607	0.592301
986	Kentucky	Clinton county	21053	21053	4, Southeast	southeast	LD	No records	0	10272	0.96	0.08	0.28	0.11	0.18	17	0.54	2	0.213012	0.0535152	0.372508	0.360965
987	Kentucky	Crittenden county	21055	21055	4, Southeast	southeast	LD	No records	0	9315	0.97	0.1	0.2	0.1	0.17	80	0.52	5	0.116751	0.0774112	0.294416	0.511421
988	Kentucky	Cumberland county	21057	21057	4, Southeast	southeast	LD	No records	0	6856	0.95	0.12	0.24	0.12	0.22	73	0.79	3	0.118959	0.122677	0.408922	0.349442
989	Kentucky	Daviess county	21059	21059	4, Southeast	southeast	LD	No records	1	96656	0.9	0.19	0.15	0.09	0.07	2751	0.23	2	0.357571	0.222379	0.0797741	0.340275
990	Kentucky	Edmonson county	21061	21061	4, Southeast	southeast	LD	No records	0	12161	0.96	0.09	0.19	0.13	0.25	80	0.67	2	0.0776398	0.0565217	0.637888	0.22795
991	Kentucky	Elliott county	21063	21063	4, Southeast	southeast	LD	No records	0	7852	0.95	0.06	0.34	0.16	0.18	0	0.77	2	0.120401	0.0769231	0.230769	0.571906
992	Kentucky	Estill county	21065	21065	4, Southeast	southeast	LD	Established	0	14672	0.98	0.07	0.26	0.14	0.13	227	0.66	2	0.251986	0.106697	0.137344	0.503973
993	Kentucky	Fayette county	21067	21067	4, Southeast	southeast	LD	Established	1	295803	0.73	0.4	0.18	0.07	0.09	12395	0.1	2	0.535281	0.168936	0.0961459	0.199637
994	Kentucky	Fleming county	21069	21069	4, Southeast	southeast	LD	No records	0	14348	0.97	0.13	0.18	0.12	0.14	92	0.38	2	0.215884	0.199105	0.201342	0.383669
995	Kentucky	Floyd county	21071	21071	4, Southeast	southeast	LD	No records	0	39451	0.98	0.12	0.28	0.14	0.12	260	0.76	2	0.222222	0.13948	0.0846336	0.553664
996	Kentucky	Franklin county	21073	21073	4, Southeast	southeast	LD	No records	0	49285	0.83	0.27	0.15	0.09	0.11	1360	0.45	4	0.418865	0.278177	0.0683453	0.234612
997	Kentucky	Fulton county	21075	21075	4, Southeast	southeast	LD	No records	0	6813	0.73	0.12	0.24	0.12	0.15	139	0.08	3	0.281496	0.181102	0.0433071	0.494094
998	Kentucky	Gallatin county	21077	21077	4, Southeast	southeast	LD	No records	0	8589	0.93	0.09	0.2	0.12	0.17	53	0.54	5	0.279553	0.175719	0.345048	0.199681
999	Kentucky	Garrard county	21079	21079	4, Southeast	southeast	LD	No records	0	16912	0.94	0.16	0.19	0.11	0.11	170	0.38	2	0.163522	0.256604	0.181132	0.398742
1000	Kentucky	Grant county	21081	21081	4, Southeast	southeast	LD	No records	0	24662	0.95	0.12	0.16	0.12	0.13	303	0.51	4	0.245482	0.15738	0.381777	0.215361
1001	Kentucky	Graves county	21083	21083	4, Southeast	southeast	LD	No records	0	37121	0.88	0.16	0.21	0.1	0.11	524	0.31	3	0.23791	0.175097	0.0856031	0.50139
1002	Kentucky	Grayson county	21085	21085	4, Southeast	southeast	LD	No records	2	25746	0.97	0.09	0.22	0.14	0.26	343	0.57	3	0.0626617	0.0629491	0.682093	0.192297
1003	Kentucky	Green county	21087	21087	4, Southeast	southeast	LD	No records	0	11258	0.95	0.1	0.2	0.12	0.14	39	0.47	3	0.130014	0.152144	0.210235	0.507607
1004	Kentucky	Greenup county	21089	21089	4, Southeast	southeast	LD	No records	0	36910	0.97	0.16	0.17	0.12	0.1	344	0.68	2	0.209162	0.216395	0.116938	0.457505
1005	Kentucky	Hancock county	21091	21091	4, Southeast	southeast	LD	Reported	0	8565	0.97	0.11	0.13	0.1	0.12	45	0.57	3	0.249443	0.160356	0.178174	0.412027
1006	Kentucky	Hardin county	21093	21093	4, Southeast	southeast	LD	Established	3	105543	0.78	0.2	0.15	0.1	0.08	1999	0.48	3	0.330692	0.252641	0.0748239	0.341843
1007	Kentucky	Harlan county	21095	21095	4, Southeast	southeast	LD	No records	0	29278	0.96	0.11	0.33	0.12	0.13	266	0.83	2	0.2558	0.113109	0.0812065	0.549884
1008	Kentucky	Harrison county	21097	21097	4, Southeast	southeast	LD	No records	0	18846	0.95	0.14	0.23	0.11	0.11	588	0.32	3	0.324855	0.191908	0.165318	0.317919
1009	Kentucky	Hart county	21099	21099	4, Southeast	southeast	LD	No records	0	18199	0.92	0.08	0.24	0.1	0.17	63	0.56	3	0.134063	0.139535	0.359097	0.367305
1010	Kentucky	Henderson county	21101	21101	4, Southeast	southeast	LD	No records	1	46250	0.88	0.17	0.16	0.1	0.08	1278	0.17	3	0.4	0.173994	0.0736842	0.352322
1011	Kentucky	Henry county	21103	21103	4, Southeast	southeast	LD	No records	0	15416	0.93	0.14	0.19	0.1	0.1	48	0.39	5	0.20384	0.220089	0.153619	0.422452
1012	Kentucky	Hickman county	21105	21105	4, Southeast	southeast	LD	No records	0	4902	0.88	0.13	0.17	0.08	0.13	49	0.14	3	0.140127	0.165605	0.124204	0.570064
1013	Kentucky	Hopkins county	21107	21107	4, Southeast	southeast	LD	No records	0	46920	0.89	0.14	0.2	0.1	0.1	404	0.48	3	0.262273	0.183182	0.0745455	0.48
1014	Kentucky	Jackson county	21109	21109	4, Southeast	southeast	LD	Established	0	13494	0.98	0.07	0.34	0.14	0.16	118	0.71	3	0.214079	0.075217	0.209257	0.501446
1015	Kentucky	Jefferson county	21111	21111	4, Southeast	southeast	LD	No records	7	741096	0.7	0.3	0.17	0.1	0.08	33484	0.31	3	0.451496	0.211069	0.0555184	0.281917
1016	Kentucky	Jessamine county	21113	21113	4, Southeast	southeast	LD	No records	0	48586	0.91	0.27	0.16	0.09	0.09	1645	0.31	2	0.318532	0.26643	0.0751924	0.339846
1017	Kentucky	Johnson county	21115	21115	4, Southeast	southeast	LD	No records	0	23356	0.98	0.1	0.23	0.13	0.12	196	0.79	2	0.155309	0.155309	0.0903328	0.599049
1018	Kentucky	Kenton county	21117	21117	4, Southeast	southeast	LD	No records	1	159720	0.9	0.28	0.13	0.1	0.09	5158	0.45	3	0.400838	0.253585	0.0507492	0.294828
1019	Kentucky	Knott county	21119	21119	4, Southeast	southeast	LD	No records	0	16346	0.98	0.13	0.24	0.14	0.14	44	0.76	2	0.143266	0.0993314	0.109838	0.647564
1020	Kentucky	Knox county	21121	21121	4, Southeast	southeast	LD	Established	1	31883	0.97	0.1	0.36	0.14	0.12	442	0.71	2	0.285309	0.0873511	0.0771412	0.550199
1021	Kentucky	Larue county	21123	21123	4, Southeast	southeast	LD	No records	0	14193	0.92	0.11	0.17	0.11	0.09	80	0.41	3	0.219031	0.210054	0.138241	0.432675
1022	Kentucky	Laurel county	21125	21125	4, Southeast	southeast	LD	No records	1	58849	0.96	0.13	0.2	0.11	0.1	774	0.53	2	0.265625	0.172286	0.165707	0.396382
1023	Kentucky	Lawrence county	21127	21127	4, Southeast	southeast	LD	No records	0	15860	0.98	0.1	0.27	0.14	0.14	166	0.81	4	0.166189	0.149952	0.276027	0.407832
1024	Kentucky	Lee county	21129	21129	4, Southeast	southeast	LD	Established	0	7887	0.96	0.06	0.37	0.13	0.15	21	0.77	2	0.152091	0.081749	0.171103	0.595057
1025	Kentucky	Leslie county	21131	21131	4, Southeast	southeast	LD	No records	0	11310	0.99	0.08	0.21	0.13	0.14	0	0.84	2	0.195021	0.0470263	0.149378	0.608575
1026	Kentucky	Letcher county	21133	21133	4, Southeast	southeast	LD	No records	0	24519	0.98	0.11	0.26	0.11	0.14	123	0.77	2	0.164461	0.115942	0.146188	0.573409
1027	Kentucky	Lewis county	21135	21135	4, Southeast	southeast	LD	No records	0	13870	0.98	0.1	0.32	0.14	0.15	93	0.74	2	0.142276	0.101626	0.289634	0.466463
1028	Kentucky	Lincoln county	21137	21137	4, Southeast	southeast	LD	No records	1	24742	0.95	0.08	0.24	0.13	0.1	149	0.42	2	0.247601	0.230326	0.096929	0.425144
1029	Kentucky	Livingston county	21139	21139	4, Southeast	southeast	LD	No records	1	9519	0.97	0.11	0.14	0.12	0.17	114	0.44	3	0.104887	0.0870083	0.38379	0.424315
1030	Kentucky	Logan county	21141	21141	4, Southeast	southeast	LD	No records	1	26835	0.89	0.12	0.19	0.1	0.14	543	0.3	3	0.26061	0.1578	0.18948	0.39211
1031	Kentucky	Lyon county	21143	21143	4, Southeast	southeast	LD	No records	0	8314	0.92	0.14	0.16	0.12	0.31	105	0.56	2	0.03125	0.0664894	0.754654	0.147606
1032	Kentucky	McCracken county	21145	21145	4, Southeast	southeast	LD	No records	2	65565	0.84	0.21	0.16	0.09	0.09	1928	0.27	2	0.318724	0.209327	0.0536466	0.418303
1033	Kentucky	McCreary county	21147	21147	4, Southeast	southeast	LD	Established	0	18306	0.9	0.07	0.31	0.15	0.14	199	0.85	2	0.202913	0.113592	0.204854	0.478641
1034	Kentucky	McLean county	21149	21149	4, Southeast	southeast	LD	No records	0	9531	0.97	0.11	0.17	0.1	0.1	50	0.24	3	0.194896	0.157773	0.160093	0.487239
1035	Kentucky	Madison county	21151	21151	4, Southeast	southeast	LD	No records	1	82916	0.9	0.27	0.21	0.09	0.09	3321	0.37	2	0.384691	0.225407	0.0765472	0.313355
1036	Kentucky	Magoffin county	21153	21153	4, Southeast	southeast	LD	No records	0	13333	0.98	0.1	0.34	0.21	0.11	72	0.83	2	0.185647	0.113885	0.174727	0.525741
1037	Kentucky	Marion county	21155	21155	4, Southeast	southeast	LD	No records	0	19820	0.87	0.12	0.19	0.13	0.1	295	0.46	3	0.212379	0.199029	0.190534	0.398058
1038	Kentucky	Marshall county	21157	21157	4, Southeast	southeast	LD	No records	0	31448	0.97	0.16	0.12	0.11	0.17	501	0.42	2	0.135701	0.109907	0.514393	0.24
1039	Kentucky	Martin county	21159	21159	4, Southeast	southeast	LD	No records	0	12929	0.89	0.09	0.36	0.1	0.13	94	0.68	2	0.185185	0.100309	0.101852	0.612654
1040	Kentucky	Mason county	21161	21161	4, Southeast	southeast	LD	No records	0	17490	0.9	0.14	0.19	0.11	0.13	715	0.36	3	0.337989	0.222533	0.130354	0.309125
1041	Kentucky	Meade county	21163	21163	4, Southeast	southeast	LD	Established	0	28602	0.91	0.12	0.16	0.12	0.11	200	0.48	3	0.350116	0.146398	0.130132	0.373354
1042	Kentucky	Menifee county	21165	21165	4, Southeast	southeast	LD	No records	0	6306	0.96	0.1	0.31	0.16	0.35	39	0.79	2	0.0506135	0.0728528	0.669479	0.207055
1043	Kentucky	Mercer county	21167	21167	4, Southeast	southeast	LD	No records	0	21331	0.92	0.18	0.17	0.11	0.13	230	0.33	3	0.200953	0.169976	0.318507	0.310564
1044	Kentucky	Metcalfe county	21169	21169	4, Southeast	southeast	LD	No records	1	10099	0.96	0.08	0.16	0.13	0.13	75	0.54	3	0.183706	0.142173	0.174121	0.5
1045	Kentucky	Monroe county	21171	21171	4, Southeast	southeast	LD	No records	0	10963	0.94	0.11	0.25	0.11	0.13	13	0.53	2	0.230216	0.0920863	0.129496	0.548201
1046	Kentucky	Montgomery county	21173	21173	4, Southeast	southeast	LD	No records	0	26499	0.93	0.15	0.25	0.12	0.11	1006	0.26	2	0.253165	0.204905	0.0704114	0.471519
1047	Kentucky	Morgan county	21175	21175	4, Southeast	southeast	LD	No records	0	13923	0.94	0.11	0.29	0.13	0.17	53	0.77	2	0.156701	0.0865979	0.273196	0.483505
1048	Kentucky	Muhlenberg county	21177	21177	4, Southeast	southeast	LD	No records	0	31499	0.93	0.11	0.19	0.11	0.12	170	0.52	3	0.24408	0.154827	0.11779	0.483303
1049	Kentucky	Nelson county	21179	21179	4, Southeast	southeast	LD	No records	0	43437	0.91	0.15	0.18	0.11	0.07	682	0.47	3	0.21297	0.276221	0.156125	0.354684
1050	Kentucky	Nicholas county	21181	21181	4, Southeast	southeast	LD	No records	0	7135	0.97	0.13	0.16	0.1	0.14	22	0.44	3	0.318584	0.183628	0.103982	0.393805
1051	Kentucky	Ohio county	21183	21183	4, Southeast	southeast	LD	No records	0	23842	0.94	0.09	0.21	0.11	0.1	172	0.54	3	0.125599	0.180249	0.178332	0.51582
1052	Kentucky	Oldham county	21185	21185	4, Southeast	southeast	LD	No records	0	60316	0.89	0.39	0.07	0.08	0.06	634	0.45	4	0.169451	0.400955	0.16786	0.261734
1053	Kentucky	Owen county	21187	21187	4, Southeast	southeast	LD	No records	0	10841	0.96	0.18	0.16	0.08	0.24	98	0.54	5	0.054559	0.101644	0.595665	0.248132
1054	Kentucky	Owsley county	21189	21189	4, Southeast	southeast	LD	Established	0	4755	0.98	0.11	0.36	0.13	0.18	0	0.78	2	0.125604	0.0652174	0.125604	0.683575
1055	Kentucky	Pendleton county	21191	21191	4, Southeast	southeast	LD	No records	0	14877	0.98	0.12	0.16	0.12	0.13	244	0.57	5	0.214201	0.181065	0.267456	0.337278
1056	Kentucky	Perry county	21193	21193	4, Southeast	southeast	LD	No records	0	28712	0.96	0.14	0.26	0.12	0.12	385	0.69	2	0.231658	0.108696	0.109375	0.550272
1057	Kentucky	Pike county	21195	21195	4, Southeast	southeast	LD	No records	0	65024	0.98	0.12	0.24	0.1	0.12	515	0.76	2	0.201063	0.147651	0.0925615	0.558725
1058	Kentucky	Powell county	21197	21197	4, Southeast	southeast	LD	No records	0	12613	0.97	0.12	0.29	0.16	0.14	187	0.69	2	0.335079	0.172775	0.167539	0.324607
1059	Kentucky	Pulaski county	21199	21199	4, Southeast	southeast	LD	Established	0	63063	0.95	0.14	0.23	0.11	0.18	1497	0.5	2	0.167278	0.114316	0.472645	0.245761
1060	Kentucky	Robertson county	21201	21201	4, Southeast	southeast	LD	No records	0	2282	0.98	0.1	0.25	0.12	0.18	0	0.61	2	0.139896	0.186528	0.316062	0.357513
1061	Kentucky	Rockcastle county	21203	21203	4, Southeast	southeast	LD	No records	0	17056	0.98	0.1	0.27	0.11	0.12	146	0.64	2	0.181532	0.149003	0.171039	0.498426
1062	Kentucky	Rowan county	21205	21205	4, Southeast	southeast	LD	No records	0	23333	0.95	0.24	0.3	0.1	0.12	348	0.75	2	0.301292	0.146204	0.19063	0.361874
1063	Kentucky	Russell county	21207	21207	4, Southeast	southeast	LD	No records	2	17565	0.95	0.12	0.27	0.13	0.26	133	0.49	2	0.0856481	0.0613426	0.659336	0.193673
1064	Kentucky	Scott county	21209	21209	4, Southeast	southeast	LD	No records	1	47173	0.88	0.27	0.14	0.09	0.1	1289	0.29	3	0.296042	0.375198	0.0728232	0.255937
1065	Kentucky	Shelby county	21211	21211	4, Southeast	southeast	LD	No records	0	42074	0.81	0.24	0.12	0.09	0.08	759	0.28	4	0.309728	0.263813	0.0871595	0.3393
1066	Kentucky	Simpson county	21213	21213	4, Southeast	southeast	LD	No records	1	17327	0.86	0.15	0.17	0.13	0.09	461	0.11	2	0.316716	0.197947	0.0557185	0.429619
1067	Kentucky	Spencer county	21215	21215	4, Southeast	southeast	LD	No records	0	17061	0.95	0.16	0.07	0.1	0.08	65	0.49	5	0.148423	0.326531	0.137291	0.387755
1068	Kentucky	Taylor county	21217	21217	4, Southeast	southeast	LD	No records	0	24512	0.91	0.14	0.23	0.12	0.1	615	0.45	3	0.242248	0.215116	0.16376	0.378876
1069	Kentucky	Todd county	21219	21219	4, Southeast	southeast	LD	No records	0	12460	0.87	0.09	0.2	0.1	0.12	63	0.31	3	0.250391	0.0970266	0.170579	0.482003
1070	Kentucky	Trigg county	21221	21221	4, Southeast	southeast	LD	No records	0	14339	0.88	0.17	0.14	0.14	0.25	178	0.59	2	0.0902958	0.0908147	0.673586	0.145304
1071	Kentucky	Trimble county	21223	21223	4, Southeast	southeast	LD	Established	0	8809	0.95	0.15	0.17	0.13	0.13	36	0.63	4	0.182353	0.14902	0.329412	0.339216
1072	Kentucky	Union county	21225	21225	4, Southeast	southeast	LD	No records	0	15007	0.84	0.1	0.26	0.1	0.1	101	0.16	3	0.222973	0.125	0.0827703	0.569257
1073	Kentucky	Warren county	21227	21227	4, Southeast	southeast	LD	Reported	1	113792	0.82	0.28	0.19	0.09	0.08	3531	0.31	2	0.487179	0.193294	0.0422654	0.277261
1074	Kentucky	Washington county	21229	21229	4, Southeast	southeast	LD	No records	0	11717	0.89	0.14	0.16	0.1	0.11	64	0.44	3	0.188082	0.221601	0.204842	0.385475
1075	Kentucky	Wayne county	21231	21231	4, Southeast	southeast	LD	No records	1	20813	0.94	0.09	0.27	0.14	0.21	264	0.63	2	0.0979965	0.0818815	0.572735	0.247387
1076	Kentucky	Webster county	21233	21233	4, Southeast	southeast	LD	No records	0	13621	0.9	0.09	0.17	0.1	0.11	75	0.35	4	0.182229	0.115964	0.0798193	0.621988
1077	Kentucky	Whitley county	21235	21235	4, Southeast	southeast	LD	No records	0	35637	0.97	0.12	0.26	0.13	0.11	412	0.68	2	0.246386	0.159019	0.130735	0.463859
1078	Kentucky	Wolfe county	21237	21237	4, Southeast	southeast	LD	No records	0	7355	0.98	0.11	0.41	0.16	0.16	33	0.76	2	0.144538	0.102521	0.277311	0.47563
1079	Kentucky	Woodford county	21239	21239	4, Southeast	southeast	LD	No records	0	24939	0.86	0.3	0.12	0.07	0.08	729	0.24	3	0.285083	0.237569	0.154696	0.322652
1080	Louisiana	Acadia parish	22001	22001	6, South-Central	midwestsouthcentral	LD	No records	0	61773	0.79	0.1	0.19	0.07	0.1	626	0.03	2	0.322859	0.123331	0.125687	0.428123
1081	Louisiana	Allen parish	22003	22003	6, South-Central	midwestsouthcentral	LD	Established	0	25764	0.71	0.1	0.17	0.1	0.13	474	0.32	4	0.231717	0.0887428	0.235004	0.444536
1082	Louisiana	Ascension parish	22005	22005	6, South-Central	midwestsouthcentral	LD	No records	1	107215	0.71	0.23	0.11	0.08	0.07	3084	0.03	3	0.271877	0.302939	0.110554	0.314629
1083	Louisiana	Assumption parish	22007	22007	6, South-Central	midwestsouthcentral	LD	No records	0	23421	0.66	0.09	0.19	0.12	0.16	454	0	3	0.0458204	0.0501548	0.471827	0.432198
1084	Louisiana	Avoyelles parish	22009	22009	6, South-Central	midwestsouthcentral	LD	Established	0	42073	0.66	0.1	0.23	0.08	0.15	806	0.05	4	0.131418	0.0712644	0.360536	0.436782
1085	Louisiana	Beauregard parish	22011	22011	6, South-Central	midwestsouthcentral	LD	No records	0	35654	0.81	0.16	0.15	0.08	0.13	556	0.34	5	0.139819	0.118022	0.272727	0.469431
1086	Louisiana	Bienville parish	22013	22013	6, South-Central	midwestsouthcentral	LD	Established	0	14353	0.55	0.12	0.28	0.1	0.24	183	0.6	5	0.134043	0.0414894	0.33617	0.488298
1087	Louisiana	Bossier parish	22015	22015	6, South-Central	midwestsouthcentral	LD	Reported	0	116979	0.69	0.23	0.13	0.06	0.08	3447	0.46	5	0.333172	0.152805	0.152321	0.361702
1088	Louisiana	Caddo parish	22017	22017	6, South-Central	midwestsouthcentral	LD	No records	2	254969	0.48	0.22	0.19	0.08	0.09	10295	0.34	4	0.342906	0.116594	0.0663363	0.474163
1089	Louisiana	Calcasieu parish	22019	22019	6, South-Central	midwestsouthcentral	LD	No records	0	192768	0.69	0.2	0.17	0.08	0.1	8206	0.13	3	0.39035	0.124535	0.089804	0.395311
1090	Louisiana	Caldwell parish	22021	22021	6, South-Central	midwestsouthcentral	LD	Established	0	10132	0.79	0.11	0.22	0.11	0.22	312	0.37	3	0.138659	0.0633609	0.464646	0.333333
1091	Louisiana	Cameron parish	22023	22023	6, South-Central	midwestsouthcentral	LD	No records	0	6839	0.94	0.14	0.09	0.06	0.28	140	0	3	0.064833	0.0333988	0.765226	0.136542
1092	Louisiana	Catahoula parish	22025	22025	6, South-Central	midwestsouthcentral	LD	Reported	0	10407	0.67	0.1	0.21	0.1	0.21	236	0.17	4	0.0671141	0.0651965	0.483221	0.384468
1093	Louisiana	Claiborne parish	22027	22027	6, South-Central	midwestsouthcentral	LD	Reported	0	17195	0.47	0.13	0.28	0.09	0.23	393	0.65	5	0.106651	0.037844	0.355505	0.5
1094	Louisiana	Concordia parish	22029	22029	6, South-Central	midwestsouthcentral	LD	Established	0	20822	0.57	0.12	0.3	0.1	0.19	479	0.02	4	0.0881356	0.0644068	0.518644	0.328814
1095	Louisiana	De Soto parish	22031	22031	6, South-Central	midwestsouthcentral	LD	Reported	0	26656	0.57	0.12	0.2	0.09	0.14	623	0.43	5	0.131366	0.0752315	0.248843	0.54456
1096	Louisiana	East Baton Rouge parish	22033	22033	6, South-Central	midwestsouthcentral	LD	Reported	3	440171	0.47	0.34	0.19	0.08	0.08	21663	0.07	3	0.48516	0.143044	0.0799555	0.291841
1097	Louisiana	East Carroll parish	22035	22035	6, South-Central	midwestsouthcentral	LD	Reported	0	7759	0.28	0.11	0.45	0.18	0.12	87	0.02	3	0.193182	0.0909091	0.235795	0.480114
1098	Louisiana	East Feliciana parish	22037	22037	6, South-Central	midwestsouthcentral	LD	No records	0	20267	0.53	0.13	0.21	0.08	0.12	105	0.33	4	0.0877016	0.0846774	0.253024	0.574597
1099	Louisiana	Evangeline parish	22039	22039	6, South-Central	midwestsouthcentral	LD	No records	1	33984	0.68	0.11	0.23	0.09	0.13	1060	0.16	4	0.206765	0.0976541	0.292417	0.403164
1100	Louisiana	Franklin parish	22041	22041	6, South-Central	midwestsouthcentral	LD	No records	0	20767	0.67	0.12	0.28	0.11	0.13	202	0.08	3	0.204425	0.109735	0.274336	0.411504
1101	Louisiana	Grant parish	22043	22043	6, South-Central	midwestsouthcentral	LD	Established	0	22309	0.78	0.11	0.17	0.09	0.16	280	0.57	4	0.103597	0.0928058	0.392086	0.411511
1102	Louisiana	Iberia parish	22045	22045	6, South-Central	midwestsouthcentral	LD	No records	0	73240	0.61	0.13	0.21	0.09	0.1	2306	0.01	2.82	0.337329	0.139726	0.0866438	0.436301
1103	Louisiana	Iberville parish	22047	22047	6, South-Central	midwestsouthcentral	LD	No records	0	33387	0.48	0.12	0.18	0.1	0.13	910	0.01	5	0.143731	0.066055	0.357798	0.432416
1104	Louisiana	Jackson parish	22049	22049	6, South-Central	midwestsouthcentral	LD	Established	0	16274	0.67	0.14	0.2	0.07	0.19	136	0.59	5	0.0909091	0.05074	0.326991	0.53136
1105	Louisiana	Jefferson parish	22051	22051	6, South-Central	midwestsouthcentral	LD	No records	0	432552	0.56	0.23	0.15	0.07	0.1	16098	0	1.98	0.490045	0.14609	0.103089	0.260776
1106	Louisiana	Jefferson Davis parish	22053	22053	6, South-Central	midwestsouthcentral	LD	Reported	0	31594	0.79	0.12	0.18	0.08	0.12	799	0.05	2	0.218893	0.0931596	0.169381	0.518567
1107	Louisiana	Lafayette parish	22055	22055	6, South-Central	midwestsouthcentral	LD	Reported	0	221578	0.67	0.28	0.17	0.06	0.07	9888	0.01	2	0.448936	0.20169	0.0776889	0.271685
1108	Louisiana	Lafourche parish	22057	22057	6, South-Central	midwestsouthcentral	LD	No records	0	96318	0.78	0.15	0.15	0.06	0.08	2510	0	3	0.261628	0.138566	0.146318	0.453488
1109	Louisiana	La Salle parish	22059	22059	6, South-Central	midwestsouthcentral	LD	No records	0	14890	0.84	0.14	0.1	0.07	0.17	127	0.49	4	0.0851648	0.0705128	0.317766	0.526557
1110	Louisiana	Lincoln parish	22061	22061	6, South-Central	midwestsouthcentral	LD	Established	0	46735	0.54	0.34	0.29	0.09	0.1	1652	0.53	5	0.278191	0.149468	0.147872	0.424468
1111	Louisiana	Livingston parish	22063	22063	6, South-Central	midwestsouthcentral	LD	No records	1	128026	0.9	0.18	0.13	0.08	0.08	3736	0.15	4	0.254384	0.223156	0.225078	0.297382
1112	Louisiana	Madison parish	22065	22065	6, South-Central	midwestsouthcentral	LD	Reported	1	12093	0.36	0.12	0.37	0.12	0.16	359	0.01	4	0.234917	0.0410783	0.297818	0.426187
1113	Louisiana	Morehouse parish	22067	22067	6, South-Central	midwestsouthcentral	LD	Established	0	27979	0.51	0.11	0.26	0.15	0.13	1833	0.2	3	0.16242	0.0923567	0.189809	0.555414
1114	Louisiana	Natchitoches parish	22069	22069	6, South-Central	midwestsouthcentral	LD	Established	0	39566	0.53	0.21	0.27	0.09	0.16	1544	0.46	5	0.249243	0.0423814	0.322906	0.385469
1115	Louisiana	Orleans parish	22071	22071	6, South-Central	midwestsouthcentral	LD	No records	0	343829	0.3	0.33	0.27	0.09	0.25	12916	0.01	2	0.319913	0.101554	0.0746994	0.503833
1116	Louisiana	Ouachita parish	22073	22073	6, South-Central	midwestsouthcentral	LD	Reported	1	153720	0.6	0.23	0.23	0.08	0.09	8268	0.28	3	0.374611	0.113644	0.064076	0.447668
1117	Louisiana	Plaquemines parish	22075	22075	6, South-Central	midwestsouthcentral	LD	No records	0	23042	0.68	0.16	0.11	0.06	0.16	290	0	2	0.236998	0.0658328	0.471363	0.225806
1118	Louisiana	Pointe Coupee parish	22077	22077	6, South-Central	midwestsouthcentral	LD	Reported	0	22802	0.6	0.15	0.19	0.09	0.18	571	0.02	4	0.0996094	0.0595703	0.57373	0.26709
1119	Louisiana	Rapides parish	22079	22079	6, South-Central	midwestsouthcentral	LD	Reported	0	131613	0.62	0.18	0.2	0.08	0.1	6487	0.35	5	0.32084	0.146697	0.107515	0.424948
1120	Louisiana	Red River parish	22081	22081	6, South-Central	midwestsouthcentral	LD	No records	0	9091	0.58	0.11	0.21	0.09	0.16	137	0.32	4	0.33689	0.0335366	0.147866	0.481707
1121	Louisiana	Richland parish	22083	22083	6, South-Central	midwestsouthcentral	LD	No records	0	20725	0.61	0.12	0.2	0.11	0.12	471	0.05	3	0.142991	0.0841121	0.306542	0.466355
1122	Louisiana	Sabine parish	22085	22085	6, South-Central	midwestsouthcentral	LD	Reported	0	24233	0.69	0.12	0.21	0.07	0.32	630	0.44	5	0.0574534	0.0277285	0.70386	0.210958
1123	Louisiana	Saint Bernard parish	22087	22087	6, South-Central	midwestsouthcentral	LD	No records	1	35897	0.68	0.11	0.18	0.08	0.21	1381	0	2	0.256927	0.252449	0.152813	0.337811
1124	Louisiana	Saint Charles parish	22089	22089	6, South-Central	midwestsouthcentral	LD	No records	1	52780	0.66	0.2	0.13	0.07	0.07	1413	0	2	0.326363	0.147872	0.0896191	0.436146
1125	Louisiana	Saint Helena parish	22091	22091	6, South-Central	midwestsouthcentral	LD	No records	0	11203	0.45	0.1	0.26	0.13	0.16	265	0.33	4	0.0979192	0.0575275	0.341493	0.50306
1126	Louisiana	Saint James parish	22093	22093	6, South-Central	midwestsouthcentral	LD	No records	0	22102	0.47	0.13	0.16	0.12	0.09	504	0	3	0.210027	0.234417	0.0691057	0.48645
1127	Louisiana	Saint John the Baptist parish	22095	22095	6, South-Central	midwestsouthcentral	LD	Reported	1	45924	0.4	0.15	0.16	0.11	0.09	1235	0	3	0.300324	0.172168	0.0757282	0.45178
1128	Louisiana	Saint Landry parish	22097	22097	6, South-Central	midwestsouthcentral	LD	Reported	1	83384	0.55	0.13	0.26	0.1	0.11	3019	0.02	5	0.210691	0.0954368	0.243807	0.450065
1129	Louisiana	Saint Martin parish	22099	22099	6, South-Central	midwestsouthcentral	LD	Reported	0	52160	0.65	0.13	0.18	0.08	0.12	656	0	4	0.167339	0.108624	0.429358	0.294679
1130	Louisiana	Saint Mary parish	22101	22101	6, South-Central	midwestsouthcentral	LD	Reported	0	54650	0.57	0.11	0.2	0.09	0.11	2192	0	3	0.258654	0.0941268	0.210813	0.436406
1131	Louisiana	Saint Tammany parish	22103	22103	6, South-Central	midwestsouthcentral	LD	Reported	0	233740	0.81	0.3	0.11	0.06	0.08	4631	0.23	3	0.277785	0.24699	0.144595	0.33063
1132	Louisiana	Tangipahoa parish	22105	22105	6, South-Central	midwestsouthcentral	LD	Reported	0	121097	0.64	0.19	0.22	0.1	0.1	7801	0.17	4	0.326043	0.138518	0.123937	0.411503
1133	Louisiana	Tensas parish	22107	22107	6, South-Central	midwestsouthcentral	LD	Reported	0	5252	0.41	0.11	0.31	0.14	0.35	46	0.03	4	0.0582278	0.0506329	0.629536	0.261603
1134	Louisiana	Terrebonne parish	22109	22109	6, South-Central	midwestsouthcentral	LD	No records	0	111860	0.69	0.14	0.17	0.07	0.09	4574	0	3	0.263172	0.151739	0.197313	0.387777
1135	Louisiana	Union parish	22111	22111	6, South-Central	midwestsouthcentral	LD	Established	0	22721	0.68	0.13	0.25	0.1	0.19	229	0.51	5	0.125795	0.0613079	0.446412	0.366485
1136	Louisiana	Vermilion parish	22113	22113	6, South-Central	midwestsouthcentral	LD	Reported	0	57999	0.8	0.13	0.17	0.07	0.13	1027	0	2	0.147938	0.0854752	0.312014	0.454573
1137	Louisiana	Vernon parish	22115	22115	6, South-Central	midwestsouthcentral	LD	Established	0	52334	0.72	0.18	0.13	0.09	0.11	988	0.41	5	0.276014	0.111111	0.176808	0.436067
1138	Louisiana	Washington parish	22117	22117	6, South-Central	midwestsouthcentral	LD	Reported	0	47168	0.66	0.11	0.27	0.1	0.14	1843	0.2	4	0.166781	0.0898838	0.222488	0.520848
1139	Louisiana	Webster parish	22119	22119	6, South-Central	midwestsouthcentral	LD	No records	2	41207	0.63	0.14	0.22	0.1	0.15	658	0.55	5	0.20686	0.0800286	0.158628	0.554484
1140	Louisiana	West Baton Rouge parish	22121	22121	6, South-Central	midwestsouthcentral	LD	No records	0	23788	0.59	0.17	0.15	0.08	0.07	660	0.01	3	0.333333	0.077044	0.130503	0.459119
1141	Louisiana	West Carroll parish	22123	22123	6, South-Central	midwestsouthcentral	LD	No records	0	11604	0.8	0.1	0.23	0.16	0.12	500	0.05	2	0.191919	0.122896	0.183502	0.501684
1142	Louisiana	West Feliciana parish	22125	22125	6, South-Central	midwestsouthcentral	LD	No records	1	15625	0.51	0.19	0.15	0.07	0.22	166	0.42	5	0.0959147	0.0612789	0.62611	0.216696
1143	Louisiana	Winn parish	22127	22127	6, South-Central	midwestsouthcentral	LD	Reported	0	15313	0.66	0.12	0.21	0.09	0.24	417	0.62	5	0.123513	0.0498584	0.419263	0.407365
1144	Maine	Androscoggin county	23001	23001	1_2, Northeast	northeast	LD	Established	358	107702	0.92	0.19	0.15	0.09	0.1	2581	0.57	3	0.319162	0.159791	0.301361	0.219686
1145	Maine	Aroostook county	23003	23003	1_2, Northeast	northeast	LD	Established	24	71870	0.95	0.17	0.16	0.1	0.22	1349	0.68	2	0.104575	0.089169	0.630135	0.17612
1146	Maine	Cumberland county	23005	23005	1_2, Northeast	northeast	LD	Established	1741	281674	0.92	0.4	0.11	0.07	0.15	7548	0.52	2.97	0.137302	0.0809175	0.688432	0.0933483
1147	Maine	Franklin county	23007	23007	1_2, Northeast	northeast	LD	Established	61	30768	0.97	0.23	0.17	0.09	0.4	679	0.77	2	0.0654495	0.0473074	0.824779	0.0624641
1148	Maine	Hancock county	23009	23009	1_2, Northeast	northeast	LD	Established	290	54418	0.96	0.32	0.13	0.09	0.4	1063	0.65	1.98	0.0578212	0.0472969	0.822778	0.0721042
1149	Maine	Kennebec county	23011	23011	1_2, Northeast	northeast	LD	Established	790	122151	0.95	0.24	0.13	0.08	0.16	3498	0.57	3	0.146892	0.0877692	0.628606	0.136733
1150	Maine	Knox county	23013	23013	1_2, Northeast	northeast	LD	Established	534	39736	0.96	0.29	0.12	0.07	0.27	873	0.56	2.91	0.0868023	0.069226	0.744372	0.0995991
1151	Maine	Lincoln county	23015	23015	1_2, Northeast	northeast	LD	Established	335	34457	0.97	0.32	0.11	0.08	0.36	620	0.6	2.99	0.0620805	0.0602828	0.806927	0.0707095
1152	Maine	Oxford county	23017	23017	1_2, Northeast	northeast	LD	Established	160	57833	0.96	0.18	0.15	0.11	0.33	1249	0.77	2	0.0759677	0.0573373	0.775245	0.0914504
1153	Maine	Penobscot county	23019	23019	1_2, Northeast	northeast	LD	Established	110	153923	0.95	0.23	0.17	0.09	0.15	4664	0.64	2	0.148889	0.0996879	0.569029	0.182394
1154	Maine	Piscataquis county	23021	23021	1_2, Northeast	northeast	LD	Established	12	17535	0.96	0.16	0.18	0.1	0.49	460	0.7	2	0.0326015	0.0423154	0.851231	0.0738523
1155	Maine	Sagadahoc county	23023	23023	1_2, Northeast	northeast	LD	Established	328	35293	0.95	0.31	0.1	0.07	0.18	591	0.61	3	0.155	0.114687	0.571562	0.15875
1156	Maine	Somerset county	23025	23025	1_2, Northeast	northeast	LD	Established	77	52228	0.97	0.15	0.18	0.11	0.28	1437	0.68	2	0.0702384	0.0621384	0.755844	0.11178
1157	Maine	Waldo county	23027	23027	1_2, Northeast	northeast	LD	Established	242	38786	0.97	0.26	0.16	0.08	0.24	795	0.67	3	0.07926	0.084518	0.714703	0.121519
1158	Maine	Washington county	23029	23029	1_2, Northeast	northeast	LD	Established	47	32856	0.91	0.19	0.2	0.11	0.38	619	0.61	1.99	0.0464421	0.0712726	0.727555	0.15473
1159	Maine	York county	23031	23031	1_2, Northeast	northeast	LD	Established	1535	197131	0.96	0.29	0.1	0.08	0.23	4772	0.56	3	0.109756	0.0617429	0.753554	0.0749475
1160	Maryland	Allegany county	24001	24001	3, Mid-Atlantic	midatlantic	LD	Reported	93	75087	0.88	0.16	0.16	0.09	0.12	2569	0.78	4	0.194969	0.203435	0.178036	0.423561
1161	Maryland	Anne Arundel county	24003	24003	3, Mid-Atlantic	midatlantic	LD	Established	986	537656	0.72	0.37	0.06	0.07	0.06	15854	0.33	2.46	0.29331	0.245449	0.219357	0.241884
1162	Maryland	Baltimore county	24005	24005	3, Mid-Atlantic	midatlantic	LD	Established	1612	805029	0.63	0.35	0.09	0.08	0.06	24165	0.36	1.87	0.447818	0.246601	0.074319	0.231367
1163	Maryland	Calvert county	24009	24009	3, Mid-Atlantic	midatlantic	LD	Established	313	88737	0.8	0.3	0.05	0.07	0.09	2042	0.49	4	0.149639	0.193326	0.438596	0.218438
1164	Maryland	Caroline county	24011	24011	3, Mid-Atlantic	midatlantic	LD	Established	172	33066	0.78	0.14	0.13	0.09	0.1	1020	0.14	3	0.206949	0.225831	0.133686	0.433535
1165	Maryland	Carroll county	24013	24013	3, Mid-Atlantic	midatlantic	LD	Established	702	167134	0.91	0.32	0.06	0.07	0.04	2719	0.27	4	0.265267	0.294275	0.0698473	0.370611
1166	Maryland	Cecil county	24015	24015	3, Mid-Atlantic	midatlantic	LD	Established	686	101108	0.87	0.21	0.1	0.1	0.1	3426	0.31	4	0.184372	0.172805	0.451369	0.191454
1167	Maryland	Charles county	24017	24017	3, Mid-Atlantic	midatlantic	LD	Established	379	146551	0.48	0.27	0.07	0.07	0.07	3719	0.48	3	0.294745	0.30168	0.117098	0.286476
1168	Maryland	Dorchester county	24019	24019	3, Mid-Atlantic	midatlantic	LD	Established	99	32618	0.66	0.18	0.16	0.11	0.18	1002	0.07	2.95	0.157322	0.129947	0.397757	0.314974
1169	Maryland	Frederick county	24021	24021	3, Mid-Atlantic	midatlantic	LD	Established	773	233385	0.78	0.38	0.06	0.07	0.06	3981	0.32	4	0.306784	0.282234	0.0914543	0.319528
1170	Maryland	Garrett county	24023	24023	3, Mid-Atlantic	midatlantic	LD	Reported	7	30097	0.97	0.18	0.13	0.09	0.36	484	0.73	4	0.0666471	0.0460497	0.800353	0.0869501
1171	Maryland	Harford county	24025	24025	3, Mid-Atlantic	midatlantic	LD	Established	742	244826	0.79	0.32	0.08	0.08	0.06	4513	0.34	4	0.323838	0.290855	0.0845202	0.300787
1172	Maryland	Howard county	24027	24027	3, Mid-Atlantic	midatlantic	LD	Established	1638	287085	0.59	0.6	0.04	0.06	0.04	6818	0.31	1.48	0.41606	0.283477	0.0922127	0.208251
1173	Maryland	Kent county	24029	24029	3, Mid-Atlantic	midatlantic	LD	Established	254	20197	0.78	0.31	0.11	0.09	0.23	368	0.12	4	0.124581	0.124581	0.585151	0.165688
1174	Maryland	Montgomery county	24031	24031	3, Mid-Atlantic	midatlantic	LD	Established	1845	971777	0.49	0.57	0.07	0.06	0.05	20891	0.28	1.85	0.381476	0.244806	0.126309	0.24741
1175	Maryland	Prince George's county	24033	24033	3, Mid-Atlantic	midatlantic	LD	Established	363	863420	0.15	0.3	0.09	0.08	0.07	36913	0.34	2.83	0.399793	0.238235	0.0280033	0.333969
1176	Maryland	Queen Anne's county	24035	24035	3, Mid-Atlantic	midatlantic	LD	Established	404	47798	0.87	0.31	0.07	0.07	0.11	984	0.11	3	0.104049	0.218456	0.387476	0.290019
1177	Maryland	Saint Mary's county	24037	24037	3, Mid-Atlantic	midatlantic	LD	Established	197	105151	0.76	0.28	0.07	0.07	0.09	2249	0.45	3	0.275693	0.174279	0.334693	0.215334
1178	Maryland	Somerset county	24039	24039	3, Mid-Atlantic	midatlantic	LD	Established	58	26470	0.52	0.15	0.2	0.12	0.21	570	0.13	2.85	0.131512	0.154996	0.37105	0.342442
1179	Maryland	Talbot county	24041	24041	3, Mid-Atlantic	midatlantic	LD	Established	258	37782	0.79	0.33	0.08	0.08	0.18	879	0.11	2.99	0.145614	0.135673	0.55	0.168713
1180	Maryland	Washington county	24043	24043	3, Mid-Atlantic	midatlantic	LD	Established	530	147430	0.83	0.19	0.12	0.1	0.08	3042	0.37	4	0.411157	0.234055	0.0641701	0.290618
1181	Maryland	Wicomico county	24045	24045	3, Mid-Atlantic	midatlantic	LD	Established	154	98733	0.67	0.27	0.16	0.1	0.1	3872	0.17	3	0.363545	0.212739	0.131168	0.292548
1182	Maryland	Worcester county	24047	24047	3, Mid-Atlantic	midatlantic	LD	Established	75	51454	0.8	0.27	0.11	0.13	0.6	2357	0.1	3	0.106205	0.0406623	0.8233	0.0298329
1183	Maryland	Baltimore (city)	24510	24510	3, Mid-Atlantic	midatlantic	LD	Established	272	620961	0.28	0.26	0.23	0.11	0.16	28880	0.07	1	0.357393	0.132265	0.0227564	0.487201
1184	Massachusetts	Barnstable county	25001	25001	1_2, Northeast	northeast	LD	Established	1549	215888	0.91	0.4	0.09	0.1	0.4	6514	0.31	3	0.0518086	0.0360165	0.881242	0.0309333
1185	Massachusetts	Berkshire county	25003	25003	1_2, Northeast	northeast	LD	Established	879	131219	0.91	0.3	0.12	0.09	0.18	3092	0.72	2	0.148264	0.078763	0.635741	0.137231
1186	Massachusetts	Bristol county	25005	25005	1_2, Northeast	northeast	LD	Established	2245	548285	0.86	0.25	0.12	0.11	0.08	13600	0.33	3	0.451983	0.147504	0.152011	0.248502
1187	Massachusetts	Dukes county	25007	25007	1_2, Northeast	northeast	LD	Established	363	16535	0.86	0.4	0.11	0.1	0.57	495	0.45	4.43	0.0265784	0.0161914	0.942261	0.0149695
1188	Massachusetts	Essex county	25009	25009	1_2, Northeast	northeast	LD	Established	2628	743159	0.76	0.36	0.11	0.09	0.07	16115	0.27	3	0.357727	0.16064	0.265025	0.216607
1189	Massachusetts	Franklin county	25011	25011	1_2, Northeast	northeast	LD	Established	383	71372	0.92	0.33	0.12	0.08	0.1	1201	0.75	2	0.17142	0.128944	0.440837	0.258799
1190	Massachusetts	Hampden county	25013	25013	1_2, Northeast	northeast	LD	Established	1209	463490	0.68	0.24	0.17	0.1	0.06	16470	0.57	2	0.375816	0.172028	0.146555	0.305601
1191	Massachusetts	Hampshire county	25015	25015	1_2, Northeast	northeast	LD	Established	759	158080	0.86	0.42	0.12	0.07	0.06	3270	0.65	2	0.268393	0.177903	0.297616	0.256088
1192	Massachusetts	Middlesex county	25017	25017	1_2, Northeast	northeast	LD	Established	4865	1503085	0.76	0.5	0.08	0.07	0.05	29193	0.33	3	0.453059	0.193511	0.112562	0.240867
1193	Massachusetts	Nantucket county	25019	25019	1_2, Northeast	northeast	LD	Established	355	10172	0.8	0.44	0.09	0.1	0.64	355	0.16	4.97	0.0468264	0.0135336	0.909731	0.0299093
1194	Massachusetts	Norfolk county	25021	25021	1_2, Northeast	northeast	LD	Established	2998	670850	0.8	0.48	0.07	0.07	0.05	10554	0.3	2.95	0.429168	0.210446	0.135155	0.225231
1195	Massachusetts	Plymouth county	25023	25023	1_2, Northeast	northeast	LD	Established	3297	494919	0.84	0.33	0.08	0.09	0.1	9910	0.35	2.99	0.176464	0.143473	0.533964	0.146099
1196	Massachusetts	Suffolk county	25025	25025	1_2, Northeast	northeast	LD	Established	575	722023	0.48	0.4	0.21	0.08	0.07	25383	0.03	1	0.495847	0.129642	0.142342	0.232169
1197	Massachusetts	Worcester county	25027	25027	1_2, Northeast	northeast	LD	Established	3008	798552	0.81	0.34	0.1	0.09	0.07	16954	0.57	2	0.377805	0.184453	0.156192	0.281551
1198	Michigan	Alcona county	26001	26001	5, Upper Midwest	uppermidwest	LD	No records	0	10942	0.97	0.13	0.15	0.18	0.54	121	0.55	3	0.0269051	0.0447861	0.87266	0.0556484
1199	Michigan	Alger county	26003	26003	5, Upper Midwest	uppermidwest	LD	Reported	0	9601	0.85	0.17	0.15	0.14	0.41	85	0.61	2	0.0579819	0.0508283	0.81137	0.0798193
1200	Michigan	Allegan county	26005	26005	5, Upper Midwest	uppermidwest	LD	Established	24	111408	0.9	0.2	0.13	0.11	0.15	1634	0.22	3	0.132694	0.157802	0.545086	0.164417
1201	Michigan	Alpena county	26007	26007	5, Upper Midwest	uppermidwest	LD	No records	2	29598	0.97	0.16	0.17	0.13	0.2	681	0.25	2.99	0.0953403	0.10607	0.601165	0.197425
1202	Michigan	Antrim county	26009	26009	5, Upper Midwest	uppermidwest	LD	No records	1	23580	0.96	0.24	0.16	0.16	0.45	531	0.45	3	0.0516763	0.0533148	0.821023	0.0739854
1203	Michigan	Arenac county	26011	26011	5, Upper Midwest	uppermidwest	LD	No records	0	15899	0.96	0.11	0.18	0.17	0.32	189	0.25	4	0.0322373	0.0780142	0.77305	0.116699
1204	Michigan	Baraga county	26013	26013	5, Upper Midwest	uppermidwest	LD	Reported	2	8860	0.74	0.12	0.15	0.19	0.35	75	0.65	3	0.0449069	0.0553122	0.757393	0.142388
1205	Michigan	Barry county	26015	26015	5, Upper Midwest	uppermidwest	LD	Established	4	59173	0.95	0.17	0.11	0.1	0.17	980	0.28	5	0.108769	0.13882	0.557748	0.194662
1206	Michigan	Bay county	26017	26017	5, Upper Midwest	uppermidwest	LD	No records	1	107771	0.91	0.19	0.14	0.12	0.08	2611	0.11	3	0.287808	0.261819	0.120542	0.329831
1207	Michigan	Benzie county	26019	26019	5, Upper Midwest	uppermidwest	LD	Established	1	17525	0.95	0.24	0.13	0.14	0.4	315	0.5	3	0.055907	0.0583554	0.823301	0.0624362
1208	Michigan	Berrien county	26021	26021	5, Upper Midwest	uppermidwest	LD	Established	51	156813	0.76	0.24	0.17	0.12	0.18	4472	0.15	2	0.176305	0.119772	0.519469	0.184453
1209	Michigan	Branch county	26023	26023	5, Upper Midwest	uppermidwest	LD	No records	1	45248	0.91	0.14	0.17	0.13	0.21	838	0.09	4	0.129579	0.11194	0.579602	0.178878
1210	Michigan	Calhoun county	26025	26025	5, Upper Midwest	uppermidwest	LD	No records	1	136146	0.8	0.19	0.17	0.12	0.12	4924	0.17	5	0.353686	0.20296	0.102619	0.340734
1211	Michigan	Cass county	26027	26027	5, Upper Midwest	uppermidwest	LD	Established	6	52293	0.87	0.17	0.14	0.11	0.2	1285	0.17	4	0.0919932	0.117925	0.625213	0.164868
1212	Michigan	Charlevoix county	26029	26029	5, Upper Midwest	uppermidwest	LD	Established	1	25949	0.95	0.25	0.12	0.14	0.37	437	0.43	3	0.0579551	0.0587404	0.809801	0.073504
1213	Michigan	Cheboygan county	26031	26031	5, Upper Midwest	uppermidwest	LD	No records	0	26152	0.93	0.17	0.18	0.14	0.39	563	0.41	3	0.0576413	0.0672715	0.775576	0.0995115
1214	Michigan	Chippewa county	26033	26033	5, Upper Midwest	uppermidwest	LD	Established	2	38520	0.71	0.18	0.19	0.12	0.33	947	0.38	3.07	0.0658579	0.0522819	0.798816	0.0830445
1215	Michigan	Clare county	26035	26035	5, Upper Midwest	uppermidwest	LD	No records	3	30926	0.96	0.11	0.25	0.16	0.44	651	0.44	5	0.0306808	0.0463621	0.840265	0.0826921
1216	Michigan	Clinton county	26037	26037	5, Upper Midwest	uppermidwest	LD	Reported	4	75382	0.9	0.28	0.11	0.08	0.06	751	0.1	4	0.359772	0.258683	0.0850181	0.296527
1217	Michigan	Crawford county	26039	26039	5, Upper Midwest	uppermidwest	LD	No records	0	14074	0.96	0.15	0.19	0.14	0.46	312	0.55	3	0.0263987	0.0386131	0.89342	0.0415682
1218	Michigan	Delta county	26041	26041	5, Upper Midwest	uppermidwest	LD	Established	29	37069	0.94	0.18	0.15	0.13	0.21	1001	0.33	2.98	0.0698721	0.0866888	0.680246	0.163193
1219	Michigan	Dickinson county	26043	26043	5, Upper Midwest	uppermidwest	LD	Established	39	26168	0.97	0.19	0.11	0.12	0.19	59	0.55	4	0.0916002	0.126188	0.618016	0.164196
1220	Michigan	Eaton county	26045	26045	5, Upper Midwest	uppermidwest	LD	No records	3	107759	0.85	0.25	0.1	0.1	0.08	2444	0.13	4	0.363892	0.248594	0.113048	0.274466
1221	Michigan	Emmet county	26047	26047	5, Upper Midwest	uppermidwest	LD	Reported	3	32694	0.92	0.31	0.11	0.14	0.36	489	0.44	3	0.102557	0.0658185	0.761262	0.0703622
1222	Michigan	Genesee county	26049	26049	5, Upper Midwest	uppermidwest	LD	Reported	7	425790	0.73	0.19	0.2	0.14	0.12	15348	0.19	3	0.357516	0.195448	0.0473496	0.399687
1223	Michigan	Gladwin county	26051	26051	5, Upper Midwest	uppermidwest	LD	No records	2	25692	0.97	0.12	0.21	0.15	0.39	404	0.35	4	0.0248591	0.056222	0.832346	0.0865732
1224	Michigan	Gogebic county	26053	26053	5, Upper Midwest	uppermidwest	LD	Established	22	16427	0.91	0.19	0.19	0.13	0.35	24	0.66	2	0.129058	0.0771687	0.662586	0.131187
1225	Michigan	Grand Traverse county	26055	26055	5, Upper Midwest	uppermidwest	LD	No records	9	86986	0.93	0.3	0.11	0.12	0.15	1373	0.39	2	0.162175	0.131717	0.573274	0.132834
1226	Michigan	Gratiot county	26057	26057	5, Upper Midwest	uppermidwest	LD	No records	1	42476	0.87	0.13	0.18	0.12	0.09	441	0.07	5	0.221923	0.228648	0.115669	0.433759
1227	Michigan	Hillsdale county	26059	26059	5, Upper Midwest	uppermidwest	LD	Reported	6	46688	0.96	0.15	0.2	0.14	0.18	746	0.15	4	0.106179	0.138714	0.54401	0.211097
1228	Michigan	Houghton county	26061	26061	5, Upper Midwest	uppermidwest	LD	Reported	8	36628	0.94	0.28	0.24	0.11	0.24	620	0.71	2	0.0667575	0.0815168	0.62693	0.224796
1229	Michigan	Huron county	26063	26063	5, Upper Midwest	uppermidwest	LD	No records	0	33118	0.96	0.14	0.15	0.13	0.32	467	0.06	3	0.0596993	0.0656838	0.752445	0.122172
1230	Michigan	Ingham county	26065	26065	5, Upper Midwest	uppermidwest	LD	Established	13	280895	0.72	0.36	0.22	0.1	0.08	8088	0.11	3	0.446684	0.227888	0.0486214	0.276806
1231	Michigan	Ionia county	26067	26067	5, Upper Midwest	uppermidwest	LD	Established	4	63905	0.89	0.14	0.16	0.12	0.11	1040	0.16	5	0.300683	0.221336	0.175778	0.302202
1232	Michigan	Iosco county	26069	26069	5, Upper Midwest	uppermidwest	LD	No records	1	25887	0.95	0.14	0.2	0.16	0.43	541	0.47	4	0.0398342	0.0607875	0.827769	0.0716095
1233	Michigan	Iron county	26071	26071	5, Upper Midwest	uppermidwest	LD	Reported	3	11817	0.96	0.18	0.14	0.12	0.39	215	0.61	4	0.0414365	0.0596685	0.777348	0.121547
1234	Michigan	Isabella county	26073	26073	5, Upper Midwest	uppermidwest	LD	No records	5	70311	0.87	0.25	0.32	0.1	0.1	1321	0.19	5	0.265474	0.142397	0.348122	0.244007
1235	Michigan	Jackson county	26075	26075	5, Upper Midwest	uppermidwest	LD	Reported	2	160248	0.86	0.19	0.16	0.12	0.13	3446	0.18	5	0.314493	0.196385	0.252907	0.236215
1236	Michigan	Kalamazoo county	26077	26077	5, Upper Midwest	uppermidwest	LD	Established	13	250331	0.8	0.34	0.19	0.1	0.09	8313	0.22	3	0.456316	0.198893	0.119932	0.224859
1237	Michigan	Kalkaska county	26079	26079	5, Upper Midwest	uppermidwest	LD	No records	0	17153	0.96	0.12	0.16	0.16	0.43	483	0.51	3	0.0320599	0.0598963	0.830486	0.0775581
1238	Michigan	Kent county	26081	26081	5, Upper Midwest	uppermidwest	LD	Reported	28	602622	0.76	0.31	0.16	0.1	0.08	16400	0.22	4	0.419998	0.230394	0.0989218	0.250687
1239	Michigan	Keweenaw county	26083	26083	5, Upper Midwest	uppermidwest	LD	No records	0	2156	0.98	0.24	0.19	0.15	0.59	39	0.65	2	0.0233838	0.0433287	0.878955	0.0543329
1240	Michigan	Lake county	26085	26085	5, Upper Midwest	uppermidwest	LD	No records	1	11539	0.86	0.08	0.24	0.16	0.66	230	0.68	3	0.00988989	0.0247757	0.894576	0.0707586
1241	Michigan	Lapeer county	26087	26087	5, Upper Midwest	uppermidwest	LD	Reported	2	88319	0.93	0.17	0.12	0.16	0.1	1150	0.22	5	0.200787	0.281496	0.251406	0.26631
1242	Michigan	Leelanau county	26089	26089	5, Upper Midwest	uppermidwest	LD	Established	2	21708	0.91	0.39	0.11	0.1	0.38	118	0.36	3	0.0547535	0.0542254	0.82412	0.0669014
1243	Michigan	Lenawee county	26091	26091	5, Upper Midwest	uppermidwest	LD	No records	3	99892	0.88	0.19	0.14	0.13	0.14	1675	0.09	3	0.19872	0.168407	0.406534	0.226339
1244	Michigan	Livingston county	26093	26093	5, Upper Midwest	uppermidwest	LD	Reported	10	180967	0.95	0.32	0.06	0.11	0.08	2363	0.22	5	0.200405	0.256032	0.331369	0.212194
1245	Michigan	Luce county	26095	26095	5, Upper Midwest	uppermidwest	LD	No records	0	6631	0.8	0.14	0.17	0.13	0.45	121	0.37	2	0.0300363	0.0507509	0.8203	0.0989125
1246	Michigan	Mackinac county	26097	26097	5, Upper Midwest	uppermidwest	LD	Reported	0	11113	0.76	0.19	0.15	0.15	0.54	534	0.38	2.98	0.0257267	0.026729	0.888406	0.059138
1247	Michigan	Macomb county	26099	26099	5, Upper Midwest	uppermidwest	LD	No records	3	840978	0.84	0.22	0.12	0.14	0.07	18345	0.11	2	0.373493	0.290476	0.0491206	0.286911
1248	Michigan	Manistee county	26101	26101	5, Upper Midwest	uppermidwest	LD	Established	2	24733	0.91	0.18	0.15	0.13	0.34	429	0.51	3	0.0688823	0.0750093	0.724471	0.131638
1249	Michigan	Marquette county	26103	26103	5, Upper Midwest	uppermidwest	LD	Reported	8	67077	0.93	0.28	0.15	0.1	0.2	1444	0.56	3	0.142668	0.0646349	0.639429	0.153269
1250	Michigan	Mason county	26105	26105	5, Upper Midwest	uppermidwest	LD	Established	4	28705	0.93	0.19	0.17	0.13	0.31	727	0.4	5	0.057351	0.0883617	0.756772	0.0975154
1251	Michigan	Mecosta county	26107	26107	5, Upper Midwest	uppermidwest	LD	No records	3	42798	0.93	0.22	0.23	0.13	0.24	1259	0.37	5	0.0823062	0.100199	0.707753	0.109742
1252	Michigan	Menominee county	26109	26109	5, Upper Midwest	uppermidwest	LD	Established	190	24029	0.94	0.14	0.15	0.12	0.26	629	0.31	5	0.0634159	0.057554	0.730882	0.148148
1253	Michigan	Midland county	26111	26111	5, Upper Midwest	uppermidwest	LD	Reported	4	83629	0.93	0.32	0.12	0.1	0.07	1274	0.33	3	0.220769	0.246532	0.263575	0.269124
1254	Michigan	Missaukee county	26113	26113	5, Upper Midwest	uppermidwest	LD	No records	0	14849	0.96	0.14	0.16	0.13	0.36	177	0.39	3	0.0320709	0.0613928	0.792914	0.113622
1255	Michigan	Monroe county	26115	26115	5, Upper Midwest	uppermidwest	LD	No records	2	152021	0.92	0.18	0.12	0.12	0.08	3751	0.1	2	0.347606	0.29846	0.0898545	0.264079
1256	Michigan	Montcalm county	26117	26117	5, Upper Midwest	uppermidwest	LD	No records	2	63342	0.93	0.13	0.19	0.14	0.17	1280	0.21	5	0.0933389	0.14763	0.56588	0.193151
1257	Michigan	Montmorency county	26119	26119	5, Upper Midwest	uppermidwest	LD	No records	0	9765	0.97	0.11	0.19	0.2	0.54	57	0.53	3	0.0189153	0.0333912	0.903108	0.044586
1258	Michigan	Muskegon county	26121	26121	5, Upper Midwest	uppermidwest	LD	Established	6	172188	0.77	0.17	0.2	0.15	0.11	7044	0.38	3	0.258905	0.223411	0.252234	0.26545
1259	Michigan	Newaygo county	26123	26123	5, Upper Midwest	uppermidwest	LD	No records	5	48460	0.91	0.13	0.18	0.13	0.27	1081	0.51	4	0.045734	0.0848703	0.732494	0.136902
1260	Michigan	Oakland county	26125	26125	5, Upper Midwest	uppermidwest	LD	Reported	29	1202362	0.75	0.43	0.1	0.12	0.08	24130	0.2	3	0.428129	0.24965	0.094405	0.227816
1261	Michigan	Oceana county	26127	26127	5, Upper Midwest	uppermidwest	LD	Established	1	26570	0.84	0.15	0.21	0.16	0.36	618	0.39	3	0.0331023	0.0521664	0.759272	0.155459
1262	Michigan	Ogemaw county	26129	26129	5, Upper Midwest	uppermidwest	LD	No records	0	21699	0.96	0.11	0.21	0.15	0.42	519	0.45	4	0.0238025	0.0518924	0.826286	0.0980189
1263	Michigan	Ontonagon county	26131	26131	5, Upper Midwest	uppermidwest	LD	Established	22	6780	0.96	0.17	0.16	0.17	0.43	58	0.78	2	0.0385253	0.0555095	0.800331	0.105634
1264	Michigan	Osceola county	26133	26133	5, Upper Midwest	uppermidwest	LD	No records	1	23528	0.96	0.13	0.2	0.14	0.32	494	0.4	4	0.0464853	0.0662132	0.762132	0.12517
1265	Michigan	Oscoda county	26135	26135	5, Upper Midwest	uppermidwest	LD	No records	1	8640	0.97	0.1	0.2	0.2	0.59	218	0.64	3	0.0209502	0.0351665	0.87991	0.0639731
1266	Michigan	Otsego county	26137	26137	5, Upper Midwest	uppermidwest	LD	No records	0	24164	0.96	0.19	0.12	0.14	0.34	565	0.54	2	0.0508543	0.0586935	0.814472	0.0759799
1267	Michigan	Ottawa county	26139	26139	5, Upper Midwest	uppermidwest	LD	Established	23	263801	0.86	0.29	0.11	0.1	0.09	4639	0.17	3	0.270872	0.232454	0.315596	0.181078
1268	Michigan	Presque Isle county	26141	26141	5, Upper Midwest	uppermidwest	LD	No records	0	13376	0.97	0.16	0.13	0.17	0.43	139	0.31	3	0.0425101	0.0526316	0.816689	0.0881691
1269	Michigan	Roscommon county	26143	26143	5, Upper Midwest	uppermidwest	LD	No records	0	24449	0.96	0.15	0.22	0.17	0.53	488	0.39	4	0.0334715	0.0437586	0.878781	0.0439889
1270	Michigan	Saginaw county	26145	26145	5, Upper Midwest	uppermidwest	LD	No records	0	200169	0.7	0.19	0.19	0.12	0.09	5625	0.14	4	0.330014	0.234904	0.0555343	0.379548
1271	Michigan	Saint Clair county	26147	26147	5, Upper Midwest	uppermidwest	LD	No records	3	163040	0.92	0.16	0.14	0.16	0.11	3816	0.25	3	0.248465	0.191831	0.314372	0.245333
1272	Michigan	Saint Joseph county	26149	26149	5, Upper Midwest	uppermidwest	LD	Established	5	61295	0.88	0.14	0.17	0.13	0.16	1188	0.13	4	0.149096	0.14667	0.45633	0.247905
1273	Michigan	Sanilac county	26151	26151	5, Upper Midwest	uppermidwest	LD	No records	1	43114	0.95	0.12	0.17	0.15	0.25	703	0.11	4	0.0829608	0.10388	0.63794	0.175219
1274	Michigan	Schoolcraft county	26153	26153	5, Upper Midwest	uppermidwest	LD	Established	1	8485	0.87	0.12	0.18	0.14	0.41	228	0.31	3	0.0293657	0.054816	0.836727	0.0790916
1275	Michigan	Shiawassee county	26155	26155	5, Upper Midwest	uppermidwest	LD	No records	0	70648	0.95	0.15	0.14	0.13	0.09	1475	0.09	4	0.250176	0.242072	0.221283	0.286469
1276	Michigan	Tuscola county	26157	26157	5, Upper Midwest	uppermidwest	LD	No records	2	55729	0.94	0.13	0.16	0.15	0.12	696	0.17	4	0.161132	0.196085	0.294303	0.34848
1277	Michigan	Van Buren county	26159	26159	5, Upper Midwest	uppermidwest	LD	Established	9	76258	0.83	0.18	0.19	0.14	0.21	1775	0.21	3	0.116329	0.109838	0.596284	0.177549
1278	Michigan	Washtenaw county	26161	26161	5, Upper Midwest	uppermidwest	LD	No records	44	344791	0.72	0.51	0.15	0.08	0.07	9432	0.2	4	0.452312	0.209249	0.135164	0.203276
1279	Michigan	Wayne county	26163	26163	5, Upper Midwest	uppermidwest	LD	No records	20	1820584	0.5	0.21	0.24	0.16	0.15	78858	0.09	1	0.369692	0.150513	0.0213866	0.458332
1280	Michigan	Wexford county	26165	26165	5, Upper Midwest	uppermidwest	LD	No records	0	32735	0.95	0.16	0.18	0.14	0.22	1186	0.57	3	0.102019	0.129475	0.619112	0.149394
1281	Minnesota	Aitkin county	27001	27001	5, Upper Midwest	uppermidwest	LD	Established	149	16202	0.95	0.15	0.13	0.1	0.55	366	0.3	2.39	0.0197022	0.0289805	0.914433	0.0368843
1282	Minnesota	Anoka county	27003	27003	5, Upper Midwest	uppermidwest	LD	Established	938	330844	0.85	0.26	0.07	0.08	0.04	10239	0.2	2.57	0.325032	0.357261	0.09577	0.221937
1283	Minnesota	Becker county	27005	27005	5, Upper Midwest	uppermidwest	LD	Established	163	32504	0.88	0.21	0.12	0.08	0.3	563	0.41	3.26	0.0415468	0.0514388	0.824101	0.0829137
1284	Minnesota	Beltrami county	27007	27007	5, Upper Midwest	uppermidwest	LD	Established	284	44442	0.74	0.28	0.21	0.08	0.18	1492	0.2	2.34	0.0885629	0.059223	0.714751	0.137463
1285	Minnesota	Benton county	27009	27009	5, Upper Midwest	uppermidwest	LD	Established	76	38451	0.94	0.2	0.15	0.09	0.07	572	0.13	2	0.443921	0.215834	0.139491	0.200754
1286	Minnesota	Big Stone county	27011	27011	5, Upper Midwest	uppermidwest	LD	No records	2	5269	0.98	0.15	0.13	0.07	0.26	61	0.01	2	0.108273	0.109489	0.549878	0.23236
1287	Minnesota	Blue Earth county	27013	27013	5, Upper Midwest	uppermidwest	LD	No records	25	64013	0.91	0.31	0.19	0.06	0.07	1779	0.03	2	0.386454	0.246443	0.157086	0.210017
1288	Minnesota	Brown county	27015	27015	5, Upper Midwest	uppermidwest	LD	Reported	11	25893	0.95	0.2	0.09	0.07	0.06	234	0.03	2	0.337553	0.196906	0.0872011	0.37834
1289	Minnesota	Carlton county	27017	27017	5, Upper Midwest	uppermidwest	LD	Established	296	35386	0.89	0.22	0.12	0.08	0.14	841	0.33	3.01	0.104816	0.088763	0.646364	0.160057
1290	Minnesota	Carver county	27019	27019	5, Upper Midwest	uppermidwest	LD	Established	103	91042	0.91	0.44	0.05	0.07	0.05	1098	0.09	2.75	0.334347	0.328267	0.140426	0.19696
1291	Minnesota	Cass county	27021	27021	5, Upper Midwest	uppermidwest	LD	Established	409	28567	0.85	0.2	0.17	0.11	0.52	1041	0.46	3	0.0167503	0.0275569	0.911463	0.04423
1292	Minnesota	Chippewa county	27023	27023	5, Upper Midwest	uppermidwest	LD	No records	3	12441	0.91	0.17	0.09	0.07	0.08	187	0.01	2	0.258333	0.222917	0.133333	0.385417
1293	Minnesota	Chisago county	27025	27025	5, Upper Midwest	uppermidwest	LD	Established	238	53887	0.95	0.19	0.08	0.09	0.08	1210	0.21	3	0.127497	0.217391	0.462985	0.192127
1294	Minnesota	Clay county	27027	27027	5, Upper Midwest	uppermidwest	LD	No records	47	58999	0.91	0.3	0.13	0.06	0.07	1110	0.03	2.1	0.400595	0.230357	0.1625	0.206548
1295	Minnesota	Clearwater county	27029	27029	5, Upper Midwest	uppermidwest	LD	Established	35	8695	0.87	0.14	0.15	0.13	0.26	192	0.47	2.52	0.106742	0.0449438	0.659711	0.188604
1296	Minnesota	Cook county	27031	27031	5, Upper Midwest	uppermidwest	LD	Established	5	5176	0.87	0.36	0.1	0.07	0.57	165	0.59	2	0.0370703	0.0122571	0.915097	0.0355755
1297	Minnesota	Cottonwood county	27033	27033	5, Upper Midwest	uppermidwest	LD	No records	5	11687	0.89	0.18	0.13	0.07	0.1	132	0.01	2	0.185586	0.210811	0.108108	0.495495
1298	Minnesota	Crow Wing county	27035	27035	5, Upper Midwest	uppermidwest	LD	Established	738	62500	0.96	0.22	0.13	0.1	0.35	1267	0.38	2.47	0.0557715	0.0522372	0.842581	0.0494098
1299	Minnesota	Dakota county	27037	27037	5, Upper Midwest	uppermidwest	LD	Established	630	398552	0.82	0.38	0.06	0.07	0.05	9466	0.08	3	0.43619	0.307641	0.0972406	0.158928
1300	Minnesota	Dodge county	27039	27039	5, Upper Midwest	uppermidwest	LD	No records	19	20087	0.94	0.22	0.07	0.07	0.06	320	0.03	2.08	0.193018	0.303901	0.0862423	0.416838
1301	Minnesota	Douglas county	27041	27041	5, Upper Midwest	uppermidwest	LD	Established	36	36009	0.97	0.24	0.1	0.07	0.23	698	0.11	2	0.0662912	0.0623917	0.810009	0.0613085
1302	Minnesota	Faribault county	27043	27043	5, Upper Midwest	uppermidwest	LD	No records	7	14553	0.93	0.17	0.12	0.08	0.12	146	0.01	2	0.211944	0.213115	0.117096	0.457845
1303	Minnesota	Fillmore county	27045	27045	5, Upper Midwest	uppermidwest	LD	Established	53	20866	0.98	0.19	0.13	0.08	0.12	66	0.19	2.16	0.148273	0.178602	0.374895	0.298231
1304	Minnesota	Freeborn county	27047	27047	5, Upper Midwest	uppermidwest	LD	No records	13	31255	0.89	0.14	0.12	0.08	0.07	526	0.02	2	0.282732	0.254269	0.102467	0.360531
1305	Minnesota	Goodhue county	27049	27049	5, Upper Midwest	uppermidwest	LD	Established	123	46183	0.93	0.23	0.09	0.07	0.08	979	0.15	2.84	0.281269	0.262601	0.250778	0.205352
1306	Minnesota	Grant county	27051	27051	5, Upper Midwest	uppermidwest	LD	No records	3	6018	0.97	0.18	0.1	0.08	0.22	91	0.02	2	0.0746888	0.130014	0.569848	0.22545
1307	Minnesota	Hennepin county	27053	27053	5, Upper Midwest	uppermidwest	LD	Established	1489	1152425	0.72	0.46	0.13	0.07	0.07	38968	0.08	3	0.444749	0.237305	0.12421	0.193736
1308	Minnesota	Houston county	27055	27055	5, Upper Midwest	uppermidwest	LD	Established	137	19027	0.97	0.23	0.1	0.08	0.09	200	0.38	3	0.158245	0.113032	0.457447	0.271277
1309	Minnesota	Hubbard county	27057	27057	5, Upper Midwest	uppermidwest	LD	Established	226	20428	0.94	0.22	0.12	0.1	0.41	562	0.61	3	0.0293575	0.048314	0.863278	0.0590505
1310	Minnesota	Isanti county	27059	27059	5, Upper Midwest	uppermidwest	LD	Established	148	37816	0.95	0.17	0.08	0.1	0.09	555	0.21	2.41	0.163825	0.23573	0.349889	0.250556
1311	Minnesota	Itasca county	27061	27061	5, Upper Midwest	uppermidwest	LD	Established	357	45058	0.93	0.21	0.13	0.1	0.31	744	0.43	2.59	0.0400386	0.0420888	0.834539	0.0833333
1312	Minnesota	Jackson county	27063	27063	5, Upper Midwest	uppermidwest	LD	No records	1	10266	0.94	0.17	0.12	0.06	0.11	128	0.02	2	0.176471	0.130125	0.27451	0.418895
1313	Minnesota	Kanabec county	27065	27065	5, Upper Midwest	uppermidwest	LD	Established	88	16239	0.96	0.14	0.13	0.11	0.18	486	0.37	3	0.0745125	0.11351	0.639276	0.172702
1314	Minnesota	Kandiyohi county	27067	27067	5, Upper Midwest	uppermidwest	LD	Established	44	42239	0.85	0.21	0.13	0.07	0.14	893	0.05	2	0.110058	0.100583	0.65379	0.135569
1315	Minnesota	Kittson county	27069	27069	5, Upper Midwest	uppermidwest	LD	No records	6	4552	0.97	0.21	0.09	0.08	0.24	34	0.08	2	0.119548	0.0872375	0.387722	0.405493
1316	Minnesota	Koochiching county	27071	27071	5, Upper Midwest	uppermidwest	LD	Established	4	13311	0.94	0.18	0.12	0.09	0.26	293	0.17	2.08	0.0562685	0.0538006	0.755676	0.134255
1317	Minnesota	Lac qui Parle county	27073	27073	5, Upper Midwest	uppermidwest	LD	No records	1	7259	0.97	0.17	0.07	0.07	0.15	70	0.01	2	0.163873	0.223464	0.294227	0.318436
1318	Minnesota	Lake county	27075	27075	5, Upper Midwest	uppermidwest	LD	Established	29	10866	0.97	0.2	0.13	0.08	0.37	79	0.5	2.04	0.070028	0.047619	0.831583	0.0507703
1319	Minnesota	Lake of the Woods county	27077	27077	5, Upper Midwest	uppermidwest	LD	Established	3	4045	0.95	0.15	0.18	0.07	0.51	13	0.02	2.51	0.0211864	0.0222458	0.898305	0.0582627
1320	Minnesota	Le Sueur county	27079	27079	5, Upper Midwest	uppermidwest	LD	No records	19	27703	0.93	0.22	0.09	0.09	0.13	302	0.07	2	0.138118	0.138721	0.565139	0.158022
1321	Minnesota	Lincoln county	27081	27081	5, Upper Midwest	uppermidwest	LD	No records	0	5896	0.97	0.18	0.07	0.06	0.17	5	0.01	2	0.174157	0.110487	0.445693	0.269663
1322	Minnesota	Lyon county	27083	27083	5, Upper Midwest	uppermidwest	LD	No records	1	25857	0.87	0.26	0.14	0.06	0.08	458	0.01	2	0.41217	0.225029	0.0746269	0.288175
1323	Minnesota	McLeod county	27085	27085	5, Upper Midwest	uppermidwest	LD	No records	26	36651	0.93	0.18	0.08	0.09	0.07	638	0.04	2	0.383586	0.254237	0.0802855	0.281891
1324	Minnesota	Mahnomen county	27087	27087	5, Upper Midwest	uppermidwest	LD	Established	20	5413	0.5	0.14	0.27	0.08	0.28	36	0.3	2.45	0.0560626	0.0860495	0.732725	0.125163
1325	Minnesota	Marshall county	27089	27089	5, Upper Midwest	uppermidwest	LD	No records	13	9439	0.95	0.17	0.08	0.09	0.17	108	0.07	2	0.0998797	0.0986763	0.440433	0.361011
1326	Minnesota	Martin county	27091	27091	5, Upper Midwest	uppermidwest	LD	No records	12	20840	0.95	0.18	0.11	0.07	0.1	311	0.01	2	0.293634	0.174538	0.174538	0.35729
1327	Minnesota	Meeker county	27093	27093	5, Upper Midwest	uppermidwest	LD	No records	18	23300	0.95	0.17	0.11	0.09	0.14	447	0.06	2.03	0.0921228	0.124833	0.604806	0.178238
1328	Minnesota	Mille Lacs county	27095	27095	5, Upper Midwest	uppermidwest	LD	Established	131	26097	0.9	0.15	0.14	0.11	0.2	575	0.3	2.25	0.0723684	0.100619	0.704334	0.122678
1329	Minnesota	Morrison county	27097	27097	5, Upper Midwest	uppermidwest	LD	Established	129	33198	0.97	0.16	0.13	0.1	0.17	350	0.24	2.32	0.0826103	0.0920407	0.70464	0.120709
1330	Minnesota	Mower county	27099	27099	5, Upper Midwest	uppermidwest	LD	No records	22	39163	0.84	0.16	0.16	0.06	0.07	947	0.02	2	0.334445	0.269391	0.0733945	0.322769
1331	Minnesota	Murray county	27101	27101	5, Upper Midwest	uppermidwest	LD	No records	1	8725	0.95	0.16	0.1	0.07	0.18	55	0.01	2	0.0846246	0.101311	0.603099	0.210965
1332	Minnesota	Nicollet county	27103	27103	5, Upper Midwest	uppermidwest	LD	Reported	20	32727	0.91	0.33	0.11	0.06	0.05	557	0.04	2	0.41369	0.276786	0.0699405	0.239583
1333	Minnesota	Nobles county	27105	27105	5, Upper Midwest	uppermidwest	LD	No records	0	21378	0.67	0.14	0.17	0.06	0.07	286	0.01	2	0.281834	0.173175	0.101868	0.443124
1334	Minnesota	Norman county	27107	27107	5, Upper Midwest	uppermidwest	LD	No records	8	6852	0.92	0.14	0.11	0.07	0.16	42	0.03	2	0.166667	0.18638	0.12724	0.519713
1335	Minnesota	Olmsted county	27109	27109	5, Upper Midwest	uppermidwest	LD	Established	155	144248	0.83	0.4	0.09	0.06	0.06	2733	0.11	2.14	0.391215	0.287555	0.0939971	0.227233
1336	Minnesota	Otter Tail county	27111	27111	5, Upper Midwest	uppermidwest	LD	Established	130	57303	0.95	0.22	0.12	0.07	0.32	715	0.19	3.43	0.0444579	0.0509576	0.834994	0.0695901
1337	Minnesota	Pennington county	27113	27113	5, Upper Midwest	uppermidwest	LD	No records	11	13930	0.92	0.16	0.11	0.09	0.07	176	0.06	2	0.303688	0.114967	0.227766	0.353579
1338	Minnesota	Pine county	27115	27115	5, Upper Midwest	uppermidwest	LD	Established	315	29750	0.9	0.13	0.15	0.1	0.34	773	0.37	3	0.0198204	0.0540403	0.845163	0.0809758
1339	Minnesota	Pipestone county	27117	27117	5, Upper Midwest	uppermidwest	LD	No records	0	9596	0.92	0.17	0.1	0.07	0.1	117	0	2	0.30303	0.202797	0.0536131	0.440559
1340	Minnesota	Polk county	27119	27119	5, Upper Midwest	uppermidwest	LD	No records	58	31600	0.9	0.23	0.12	0.07	0.13	507	0.05	2	0.13064	0.0886674	0.541973	0.23872
1341	Minnesota	Pope county	27121	27121	5, Upper Midwest	uppermidwest	LD	Established	4	10995	0.97	0.19	0.09	0.07	0.26	73	0.05	2	0.0629782	0.0806357	0.772808	0.0835786
1342	Minnesota	Ramsey county	27123	27123	5, Upper Midwest	uppermidwest	LD	Established	923	508640	0.67	0.39	0.17	0.08	0.07	19314	0.06	3	0.463532	0.210327	0.0680408	0.2581
1343	Minnesota	Red Lake county	27125	27125	5, Upper Midwest	uppermidwest	LD	No records	4	4089	0.95	0.14	0.11	0.1	0.11	17	0.04	2	0.222749	0.0947867	0.21327	0.469194
1344	Minnesota	Redwood county	27127	27127	5, Upper Midwest	uppermidwest	LD	No records	4	16059	0.88	0.16	0.11	0.07	0.1	234	0.02	2	0.280347	0.187861	0.0650289	0.466763
1345	Minnesota	Renville county	27129	27129	5, Upper Midwest	uppermidwest	LD	No records	9	15730	0.91	0.15	0.11	0.08	0.11	280	0.02	2	0.273072	0.241466	0.115044	0.370417
1346	Minnesota	Rice county	27131	27131	5, Upper Midwest	uppermidwest	LD	Reported	47	64142	0.85	0.28	0.11	0.08	0.09	1454	0.09	2.3	0.28391	0.243686	0.304958	0.167446
1347	Minnesota	Rock county	27133	27133	5, Upper Midwest	uppermidwest	LD	No records	2	9687	0.95	0.18	0.12	0.05	0.08	56	0.01	2	0.264535	0.226744	0.0843023	0.424419
1348	Minnesota	Roseau county	27135	27135	5, Upper Midwest	uppermidwest	LD	No records	11	15629	0.94	0.17	0.1	0.06	0.16	84	0.08	2.74	0.18905	0.112917	0.450813	0.24722
1349	Minnesota	Saint Louis county	27137	27137	5, Upper Midwest	uppermidwest	LD	Established	630	200226	0.92	0.26	0.16	0.08	0.18	6435	0.41	2.63	0.112503	0.0804925	0.65658	0.150424
1350	Minnesota	Scott county	27139	27139	5, Upper Midwest	uppermidwest	LD	Established	136	129928	0.84	0.38	0.05	0.07	0.04	2637	0.12	3	0.283234	0.351687	0.150794	0.214286
1351	Minnesota	Sherburne county	27141	27141	5, Upper Midwest	uppermidwest	LD	Established	347	88499	0.93	0.24	0.08	0.08	0.07	1502	0.23	2.75	0.231657	0.265344	0.328565	0.174435
1352	Minnesota	Sibley county	27143	27143	5, Upper Midwest	uppermidwest	LD	Established	8	15226	0.91	0.14	0.13	0.08	0.08	192	0.04	2.2	0.284672	0.209854	0.0565693	0.448905
1353	Minnesota	Stearns county	27145	27145	5, Upper Midwest	uppermidwest	LD	Established	234	150642	0.91	0.24	0.13	0.07	0.09	3597	0.11	2.08	0.26489	0.130094	0.457506	0.14751
1354	Minnesota	Steele county	27147	27147	5, Upper Midwest	uppermidwest	LD	No records	19	36576	0.89	0.25	0.09	0.08	0.07	599	0.02	2	0.324778	0.285291	0.146101	0.24383
1355	Minnesota	Stevens county	27149	27149	5, Upper Midwest	uppermidwest	LD	No records	2	9726	0.92	0.27	0.14	0.06	0.1	196	0.01	2	0.248848	0.198157	0.209677	0.343318
1356	Minnesota	Swift county	27151	27151	5, Upper Midwest	uppermidwest	LD	No records	2	9783	0.95	0.16	0.1	0.08	0.12	141	0.01	2	0.280467	0.165275	0.178631	0.375626
1357	Minnesota	Todd county	27153	27153	5, Upper Midwest	uppermidwest	LD	Established	82	24895	0.93	0.13	0.16	0.08	0.25	408	0.19	2.56	0.0686492	0.0695982	0.717178	0.144575
1358	Minnesota	Traverse county	27155	27155	5, Upper Midwest	uppermidwest	LD	No records	0	3558	0.93	0.16	0.09	0.06	0.27	66	0.01	2	0.134791	0.0965392	0.408015	0.360656
1359	Minnesota	Wabasha county	27157	27157	5, Upper Midwest	uppermidwest	LD	Established	61	21676	0.96	0.19	0.08	0.07	0.12	261	0.21	2.31	0.115745	0.151489	0.516596	0.21617
1360	Minnesota	Wadena county	27159	27159	5, Upper Midwest	uppermidwest	LD	Established	87	13843	0.96	0.13	0.18	0.1	0.17	242	0.31	3.68	0.113065	0.10469	0.622278	0.159966
1361	Minnesota	Waseca county	27161	27161	5, Upper Midwest	uppermidwest	LD	No records	10	19136	0.9	0.19	0.09	0.08	0.08	274	0.02	2	0.307074	0.237942	0.167203	0.287781
1362	Minnesota	Washington county	27163	27163	5, Upper Midwest	uppermidwest	LD	Established	816	238136	0.86	0.4	0.06	0.07	0.05	5783	0.18	3	0.270432	0.286379	0.257807	0.185382
1363	Minnesota	Watonwan county	27165	27165	5, Upper Midwest	uppermidwest	LD	No records	5	11211	0.77	0.15	0.12	0.07	0.1	137	0.01	2	0.322581	0.191651	0.127135	0.358634
1364	Minnesota	Wilkin county	27167	27167	5, Upper Midwest	uppermidwest	LD	No records	6	6576	0.96	0.17	0.07	0.06	0.13	95	0.01	2.06	0.384021	0.170103	0.0824742	0.363402
1365	Minnesota	Winona county	27169	27169	5, Upper Midwest	uppermidwest	LD	Established	231	51461	0.93	0.26	0.16	0.07	0.06	720	0.35	3	0.270315	0.208955	0.194859	0.325871
1366	Minnesota	Wright county	27171	27171	5, Upper Midwest	uppermidwest	LD	Established	199	124700	0.94	0.26	0.06	0.08	0.09	2244	0.11	2.16	0.136514	0.197924	0.531478	0.134084
1367	Minnesota	Yellow Medicine county	27173	27173	5, Upper Midwest	uppermidwest	LD	No records	2	10438	0.92	0.17	0.12	0.06	0.1	71	0.01	2	0.200855	0.185897	0.134615	0.478632
1368	Mississippi	Adams county	28001	28001	4, Southeast	southeast	LD	Reported	0	32297	0.39	0.18	0.29	0.12	0.14	1574	0.46	5	0.226528	0.111277	0.199205	0.462991
1369	Mississippi	Alcorn county	28003	28003	4, Southeast	southeast	LD	Reported	0	37057	0.84	0.17	0.19	0.12	0.12	0	0.42	5	0.223749	0.151129	0.0628067	0.562316
1370	Mississippi	Amite county	28005	28005	4, Southeast	southeast	LD	Reported	0	13131	0.57	0.11	0.28	0.12	0.19	7	0.49	5	0.0825545	0.0397196	0.405763	0.471963
1371	Mississippi	Attala county	28007	28007	4, Southeast	southeast	LD	Reported	0	19564	0.55	0.18	0.28	0.12	0.17	203	0.54	5	0.116125	0.0928998	0.287989	0.502986
1372	Mississippi	Benton county	28009	28009	4, Southeast	southeast	LD	Reported	0	8729	0.6	0.12	0.27	0.12	0.19	0	0.5	5	0.120205	0.0869565	0.414322	0.378517
1373	Mississippi	Bolivar county	28011	28011	4, Southeast	southeast	LD	Established	0	34145	0.33	0.2	0.34	0.11	0.1	1054	0	3.33	0.417722	0.0900968	0.267312	0.22487
1374	Mississippi	Calhoun county	28013	28013	4, Southeast	southeast	LD	Reported	0	14962	0.66	0.1	0.2	0.09	0.13	0	0.4	5	0.258378	0.109189	0.274595	0.357838
1375	Mississippi	Carroll county	28015	28015	4, Southeast	southeast	LD	Reported	0	10597	0.65	0.14	0.25	0.13	0.17	77	0.5	5	0.15162	0.0717593	0.377315	0.399306
1376	Mississippi	Chickasaw county	28017	28017	4, Southeast	southeast	LD	Reported	0	17392	0.53	0.12	0.27	0.12	0.12	58	0.33	5	0.333714	0.250286	0.174857	0.241143
1377	Mississippi	Choctaw county	28019	28019	4, Southeast	southeast	LD	Reported	0	8547	0.68	0.13	0.22	0.11	0.17	82	0.57	5	0.09375	0.0852273	0.315341	0.505682
1378	Mississippi	Claiborne county	28021	28021	4, Southeast	southeast	LD	Reported	0	9604	0.14	0.17	0.36	0.17	0.19	75	0.63	5	0.180077	0.0817369	0.297573	0.440613
1379	Mississippi	Clarke county	28023	28023	4, Southeast	southeast	LD	Reported	0	16732	0.64	0.1	0.25	0.13	0.15	0	0.54	5	0.0944882	0.0446194	0.148731	0.712161
1380	Mississippi	Clay county	28025	28025	4, Southeast	southeast	LD	Reported	0	20634	0.4	0.17	0.24	0.16	0.13	318	0.24	5	0.221546	0.13119	0.213727	0.433536
1381	Mississippi	Coahoma county	28027	28027	4, Southeast	southeast	LD	Reported	0	26151	0.23	0.17	0.37	0.14	0.12	1163	0.01	2.99	0.381668	0.110443	0.210368	0.297521
1382	Mississippi	Copiah county	28029	28029	4, Southeast	southeast	LD	Established	0	29449	0.45	0.13	0.24	0.11	0.12	180	0.58	5	0.134146	0.102304	0.214092	0.549458
1383	Mississippi	Covington county	28031	28031	4, Southeast	southeast	LD	Reported	0	19568	0.62	0.14	0.29	0.1	0.13	237	0.5	5	0.0891182	0.0572233	0.17167	0.681989
1384	Mississippi	DeSoto county	28033	28033	4, Southeast	southeast	LD	Reported	0	161252	0.7	0.21	0.1	0.08	0.06	4471	0.21	5	0.355636	0.336593	0.0697375	0.238034
1385	Mississippi	Forrest county	28035	28035	4, Southeast	southeast	LD	Reported	1	74934	0.58	0.27	0.28	0.1	0.11	2669	0.42	4	0.437765	0.139994	0.0889077	0.333333
1386	Mississippi	Franklin county	28037	28037	4, Southeast	southeast	LD	Reported	0	8118	0.64	0.11	0.25	0.11	0.23	39	0.72	5	0.0540827	0.0742312	0.495228	0.376458
1387	Mississippi	George county	28039	28039	4, Southeast	southeast	LD	Reported	0	22578	0.89	0.11	0.18	0.12	0.14	152	0.28	3.21	0.189169	0.146884	0.255935	0.408012
1388	Mississippi	Greene county	28041	28041	4, Southeast	southeast	LD	Reported	0	14400	0.72	0.08	0.17	0.12	0.16	47	0.5	4	0.0820073	0.0856793	0.388005	0.444308
1389	Mississippi	Grenada county	28043	28043	4, Southeast	southeast	LD	Reported	0	21906	0.56	0.16	0.22	0.12	0.14	751	0.4	5	0.392442	0.122093	0.234012	0.251453
1390	Mississippi	Hancock county	28045	28045	4, Southeast	southeast	LD	Reported	0	43929	0.86	0.23	0.2	0.09	0.2	737	0.19	2.74	0.275336	0.179596	0.321525	0.223543
1391	Mississippi	Harrison county	28047	28047	4, Southeast	southeast	LD	Reported	0	187105	0.67	0.21	0.18	0.09	0.16	8658	0.26	2.65	0.505363	0.146589	0.121124	0.226924
1392	Mississippi	Hinds county	28049	28049	4, Southeast	southeast	LD	Established	2	245285	0.28	0.27	0.24	0.1	0.12	15307	0.38	4.69	0.399089	0.153273	0.0388567	0.408782
1393	Mississippi	Holmes county	28051	28051	4, Southeast	southeast	LD	Reported	0	19198	0.16	0.12	0.43	0.2	0.18	32	0.39	5	0.172599	0.0718603	0.31229	0.443251
1394	Mississippi	Humphreys county	28053	28053	4, Southeast	southeast	LD	Reported	0	9375	0.23	0.11	0.41	0.17	0.13	7	0	2.37	0.261411	0.0912863	0.20332	0.443983
1395	Mississippi	Issaquena county	28055	28055	4, Southeast	southeast	LD	Reported	0	1406	0.34	0.06	0.3	0.15	0.16	0	0.01	5	0.0568182	0.102273	0.159091	0.681818
1396	Mississippi	Itawamba county	28057	28057	4, Southeast	southeast	LD	Reported	0	23401	0.92	0.13	0.14	0.11	0.12	81	0.48	5	0.241767	0.115663	0.134137	0.508434
1397	Mississippi	Jackson county	28059	28059	4, Southeast	southeast	LD	Established	0	139668	0.7	0.19	0.15	0.1	0.13	5103	0.2	2.68	0.439837	0.175401	0.127703	0.257059
1398	Mississippi	Jasper county	28061	28061	4, Southeast	southeast	LD	Reported	0	17062	0.46	0.14	0.21	0.12	0.17	24	0.53	5	0.0841584	0.0579915	0.329562	0.528289
1399	Mississippi	Jefferson county	28063	28063	4, Southeast	southeast	LD	Reported	0	7726	0.14	0.21	0.41	0.19	0.2	22	0.66	5	0.163978	0.0766129	0.396505	0.362903
1400	Mississippi	Jefferson Davis county	28065	28065	4, Southeast	southeast	LD	Reported	0	12487	0.38	0.14	0.27	0.14	0.15	0	0.53	4.29	0.155729	0.054505	0.238042	0.551724
1401	Mississippi	Jones county	28067	28067	4, Southeast	southeast	LD	Reported	0	67761	0.66	0.17	0.24	0.09	0.11	2004	0.48	5	0.269437	0.117092	0.0972616	0.51621
1402	Mississippi	Kemper county	28069	28069	4, Southeast	southeast	LD	Reported	0	10456	0.35	0.1	0.28	0.15	0.17	33	0.51	5	0.0498753	0.0461347	0.269327	0.634663
1403	Mississippi	Lafayette county	28071	28071	4, Southeast	southeast	LD	Reported	0	47351	0.71	0.39	0.24	0.09	0.19	542	0.46	5	0.269838	0.134919	0.407272	0.187972
1404	Mississippi	Lamar county	28073	28073	4, Southeast	southeast	LD	Reported	1	55658	0.76	0.32	0.18	0.07	0.11	837	0.39	4	0.365506	0.155854	0.221123	0.257516
1405	Mississippi	Lauderdale county	28075	28075	4, Southeast	southeast	LD	Reported	1	80261	0.54	0.19	0.23	0.11	0.1	2969	0.53	5	0.233925	0.113082	0.0848115	0.568182
1406	Mississippi	Lawrence county	28077	28077	4, Southeast	southeast	LD	Reported	0	12929	0.66	0.13	0.19	0.12	0.16	0	0.51	4	0.0626993	0.0945802	0.27949	0.563231
1407	Mississippi	Leake county	28079	28079	4, Southeast	southeast	LD	Reported	0	23805	0.49	0.11	0.27	0.1	0.12	112	0.49	5	0.188976	0.0988626	0.148731	0.56343
1408	Mississippi	Lee county	28081	28081	4, Southeast	southeast	LD	Reported	0	82910	0.69	0.21	0.18	0.1	0.11	2596	0.26	5	0.412837	0.212625	0.0715795	0.302958
1409	Mississippi	Leflore county	28083	28083	4, Southeast	southeast	LD	Reported	0	32317	0.24	0.17	0.39	0.15	0.12	1398	0	2	0.554871	0.106658	0.100493	0.237978
1410	Mississippi	Lincoln county	28085	28085	4, Southeast	southeast	LD	Reported	0	34869	0.68	0.17	0.22	0.11	0.13	543	0.54	4	0.178152	0.100051	0.159265	0.562532
1411	Mississippi	Lowndes county	28087	28087	4, Southeast	southeast	LD	Reported	0	59779	0.53	0.2	0.26	0.12	0.12	1519	0.21	5	0.363311	0.149234	0.0899316	0.397524
1412	Mississippi	Madison county	28089	28089	4, Southeast	southeast	LD	Reported	0	95203	0.56	0.46	0.14	0.07	0.07	1364	0.34	4.81	0.285819	0.233785	0.152803	0.327593
1413	Mississippi	Marion county	28091	28091	4, Southeast	southeast	LD	Reported	0	27088	0.65	0.13	0.26	0.12	0.14	591	0.44	4	0.145625	0.0810335	0.267176	0.506166
1414	Mississippi	Marshall county	28093	28093	4, Southeast	southeast	LD	Established	0	37144	0.49	0.11	0.24	0.12	0.1	350	0.36	5	0.276455	0.17328	0.126323	0.423942
1415	Mississippi	Monroe county	28095	28095	4, Southeast	southeast	LD	Reported	3	36989	0.67	0.13	0.21	0.13	0.12	499	0.33	5	0.172081	0.139086	0.14467	0.544162
1416	Mississippi	Montgomery county	28097	28097	4, Southeast	southeast	LD	Reported	0	10925	0.53	0.13	0.33	0.14	0.15	35	0.49	5	0.149471	0.0846561	0.265873	0.5
1417	Mississippi	Neshoba county	28099	28099	4, Southeast	southeast	LD	Reported	0	29676	0.6	0.12	0.22	0.11	0.12	782	0.48	5	0.208528	0.10926	0.156562	0.52565
1418	Mississippi	Newton county	28101	28101	4, Southeast	southeast	LD	Reported	0	21720	0.63	0.13	0.19	0.1	0.12	8	0.5	5	0.192407	0.101812	0.1044	0.601381
1419	Mississippi	Noxubee county	28103	28103	4, Southeast	southeast	LD	Established	0	11545	0.27	0.11	0.36	0.16	0.17	145	0.29	5	0.0959538	0.0809249	0.292486	0.530636
1420	Mississippi	Oktibbeha county	28105	28105	4, Southeast	southeast	LD	Established	0	47671	0.58	0.43	0.34	0.1	0.1	1055	0.36	5	0.456982	0.147156	0.15985	0.236013
1421	Mississippi	Panola county	28107	28107	4, Southeast	southeast	LD	Reported	0	34707	0.49	0.15	0.27	0.14	0.13	1312	0.28	5	0.211518	0.12056	0.262648	0.405274
1422	Mississippi	Pearl River county	28109	28109	4, Southeast	southeast	LD	Reported	0	55834	0.82	0.15	0.22	0.1	0.13	1334	0.27	4	0.219543	0.173541	0.27665	0.330266
1423	Mississippi	Perry county	28111	28111	4, Southeast	southeast	LD	Established	0	12250	0.78	0.07	0.21	0.14	0.15	0	0.54	4	0.111243	0.0816568	0.32426	0.48284
1424	Mississippi	Pike county	28113	28113	4, Southeast	southeast	LD	Reported	0	40404	0.46	0.16	0.26	0.12	0.14	1394	0.39	4	0.187876	0.108792	0.213167	0.490165
1425	Mississippi	Pontotoc county	28115	28115	4, Southeast	southeast	LD	Reported	0	29957	0.78	0.12	0.16	0.1	0.1	20	0.37	5	0.303628	0.154574	0.0749211	0.466877
1426	Mississippi	Prentiss county	28117	28117	4, Southeast	southeast	LD	Reported	0	25276	0.84	0.12	0.24	0.12	0.11	378	0.43	5	0.256844	0.0861514	0.103865	0.55314
1427	Mississippi	Quitman county	28119	28119	4, Southeast	southeast	LD	Reported	0	8223	0.29	0.12	0.38	0.15	0.15	0	0	2.4	0.303202	0.124294	0.120527	0.451977
1428	Mississippi	Rankin county	28121	28121	4, Southeast	southeast	LD	Established	0	141617	0.76	0.28	0.11	0.07	0.07	1936	0.4	4.07	0.279376	0.267872	0.0999726	0.35278
1429	Mississippi	Scott county	28123	28123	4, Southeast	southeast	LD	Established	0	28264	0.51	0.1	0.22	0.08	0.11	303	0.48	5	0.226678	0.0646481	0.174304	0.53437
1430	Mississippi	Sharkey county	28125	28125	4, Southeast	southeast	LD	Reported	0	4916	0.28	0.19	0.36	0.15	0.13	11	0	2	0.214286	0.12406	0.233083	0.428571
1431	Mississippi	Simpson county	28127	28127	4, Southeast	southeast	LD	Reported	0	27503	0.62	0.14	0.22	0.09	0.13	295	0.53	4.66	0.136534	0.0997506	0.124688	0.639027
1432	Mississippi	Smith county	28129	28129	4, Southeast	southeast	LD	Reported	0	16491	0.75	0.15	0.23	0.09	0.14	0	0.57	4.45	0.0895669	0.0620079	0.158465	0.689961
1433	Mississippi	Stone county	28131	28131	4, Southeast	southeast	LD	Reported	0	17786	0.78	0.15	0.18	0.11	0.14	463	0.38	3.81	0.266064	0.170683	0.276104	0.287149
1434	Mississippi	Sunflower county	28133	28133	4, Southeast	southeast	LD	Reported	0	29450	0.25	0.13	0.35	0.16	0.09	764	0	2.18	0.371958	0.112399	0.0602549	0.455388
1435	Mississippi	Tallahatchie county	28135	28135	4, Southeast	southeast	LD	Reported	0	15378	0.36	0.08	0.32	0.12	0.12	12	0.15	2.2	0.224036	0.151335	0.24184	0.382789
1436	Mississippi	Tate county	28137	28137	4, Southeast	southeast	LD	Reported	0	28886	0.66	0.15	0.17	0.11	0.08	418	0.23	5	0.27193	0.171053	0.126096	0.430921
1437	Mississippi	Tippah county	28139	28139	4, Southeast	southeast	LD	Reported	0	22232	0.78	0.11	0.23	0.14	0.11	93	0.45	5	0.173794	0.121019	0.181074	0.524113
1438	Mississippi	Tishomingo county	28141	28141	4, Southeast	southeast	LD	Reported	0	19593	0.94	0.11	0.18	0.13	0.21	108	0.53	5	0.127154	0.0731253	0.481136	0.318584
1439	Mississippi	Tunica county	28143	28143	4, Southeast	southeast	LD	Reported	0	10778	0.23	0.15	0.3	0.14	0.18	526	0.01	3.43	0.616438	0.0559361	0.205479	0.122146
1440	Mississippi	Union county	28145	28145	4, Southeast	southeast	LD	Reported	0	27134	0.8	0.15	0.25	0.11	0.1	325	0.41	5	0.313383	0.142145	0.0897756	0.454697
1441	Mississippi	Walthall county	28147	28147	4, Southeast	southeast	LD	Reported	0	15443	0.53	0.13	0.27	0.13	0.17	225	0.37	4	0.110129	0.0675241	0.288585	0.533762
1442	Mississippi	Warren county	28149	28149	4, Southeast	southeast	LD	Reported	0	48773	0.49	0.24	0.23	0.11	0.14	2295	0.39	5	0.244332	0.122504	0.189509	0.443655
1443	Mississippi	Washington county	28151	28151	4, Southeast	southeast	LD	Reported	0	51137	0.27	0.19	0.38	0.16	0.13	2965	0	2.96	0.517677	0.1443	0.0505051	0.287518
1444	Mississippi	Wayne county	28153	28153	4, Southeast	southeast	LD	Reported	0	20747	0.59	0.1	0.29	0.12	0.12	0	0.59	5	0.15239	0.0928765	0.182146	0.572588
1445	Mississippi	Webster county	28155	28155	4, Southeast	southeast	LD	Reported	0	10253	0.78	0.18	0.25	0.12	0.16	47	0.51	5	0.19086	0.134409	0.294355	0.380376
1446	Mississippi	Wilkinson county	28157	28157	4, Southeast	southeast	LD	Reported	0	9878	0.28	0.1	0.23	0.14	0.31	0	0.54	5	0.0518331	0.0278129	0.586599	0.333755
1447	Mississippi	Winston county	28159	28159	4, Southeast	southeast	LD	Established	0	19198	0.51	0.17	0.27	0.17	0.14	123	0.52	5	0.15028	0.0863309	0.215827	0.547562
1448	Mississippi	Yalobusha county	28161	28161	4, Southeast	southeast	LD	Reported	0	12678	0.6	0.11	0.2	0.14	0.19	0	0.46	5	0.119694	0.105263	0.292869	0.482173
1449	Mississippi	Yazoo county	28163	28163	4, Southeast	southeast	LD	Reported	0	28065	0.37	0.13	0.34	0.12	0.12	385	0.3	5	0.276771	0.125206	0.220758	0.377265
1450	Missouri	Adair county	29001	29001	7, Midwest	midwestsouthcentral	LD	Established	2	25607	0.93	0.26	0.25	0.09	0.12	726	0.28	4	0.260462	0.11544	0.180375	0.443723
1451	Missouri	Andrew county	29003	29003	7, Midwest	midwestsouthcentral	LD	No records	0	17291	0.96	0.21	0.08	0.08	0.08	165	0.14	3	0.158416	0.245875	0.156766	0.438944
1452	Missouri	Atchison county	29005	29005	7, Midwest	midwestsouthcentral	LD	No records	0	5685	0.98	0.21	0.1	0.09	0.16	48	0.05	3	0.201232	0.12115	0.0862423	0.591376
1453	Missouri	Audrain county	29007	29007	7, Midwest	midwestsouthcentral	LD	No records	0	25529	0.89	0.13	0.16	0.1	0.12	412	0.1	3	0.286054	0.269414	0.0657686	0.378764
1454	Missouri	Barry county	29009	29009	7, Midwest	midwestsouthcentral	LD	No records	0	35597	0.88	0.13	0.18	0.1	0.2	1027	0.46	2	0.123197	0.122331	0.502885	0.251587
1455	Missouri	Barton county	29011	29011	7, Midwest	midwestsouthcentral	LD	No records	0	12402	0.94	0.16	0.19	0.1	0.12	193	0.11	3	0.23994	0.153502	0.0894188	0.517139
1456	Missouri	Bates county	29013	29013	7, Midwest	midwestsouthcentral	LD	No records	0	17049	0.96	0.11	0.17	0.11	0.14	397	0.1	2	0.258652	0.202186	0.116576	0.422587
1457	Missouri	Benton county	29015	29015	7, Midwest	midwestsouthcentral	LD	Established	0	19056	0.96	0.12	0.19	0.12	0.4	407	0.49	4	0.0554289	0.077004	0.715489	0.152079
1458	Missouri	Bollinger county	29017	29017	7, Midwest	midwestsouthcentral	LD	Established	0	12363	0.97	0.11	0.19	0.1	0.18	100	0.56	3	0.0834142	0.0931135	0.354025	0.469447
1459	Missouri	Boone county	29019	29019	7, Midwest	midwestsouthcentral	LD	Reported	0	162642	0.81	0.47	0.2	0.07	0.08	4929	0.39	4	0.512788	0.206065	0.0694191	0.211728
1460	Missouri	Buchanan county	29021	29021	7, Midwest	midwestsouthcentral	LD	No records	0	89201	0.86	0.2	0.17	0.09	0.1	3891	0.16	3	0.364472	0.163093	0.0484941	0.423941
1461	Missouri	Butler county	29023	29023	7, Midwest	midwestsouthcentral	LD	No records	0	42794	0.9	0.14	0.21	0.1	0.11	1848	0.3	2	0.214927	0.144544	0.124232	0.516297
1462	Missouri	Caldwell county	29025	29025	7, Midwest	midwestsouthcentral	LD	No records	0	9424	0.96	0.14	0.15	0.1	0.2	143	0.14	3	0.128095	0.110872	0.406889	0.354144
1463	Missouri	Callaway county	29027	29027	7, Midwest	midwestsouthcentral	LD	Established	0	44332	0.91	0.23	0.12	0.08	0.12	1340	0.45	4	0.272727	0.132024	0.265875	0.329374
1464	Missouri	Camden county	29029	29029	7, Midwest	midwestsouthcentral	LD	No records	0	44002	0.95	0.21	0.14	0.12	0.54	888	0.66	3	0.0545331	0.0517296	0.800995	0.0927425
1465	Missouri	Cape Girardeau county	29031	29031	7, Midwest	midwestsouthcentral	LD	Established	0	75674	0.88	0.27	0.16	0.07	0.09	3093	0.29	3	0.366329	0.201228	0.0968208	0.335621
1466	Missouri	Carroll county	29033	29033	7, Midwest	midwestsouthcentral	LD	No records	0	9295	0.96	0.17	0.13	0.12	0.17	93	0.1	3	0.23268	0.14902	0.164706	0.453595
1467	Missouri	Carter county	29035	29035	7, Midwest	midwestsouthcentral	LD	No records	0	6265	0.96	0.14	0.27	0.12	0.21	50	0.87	3	0.111919	0.12064	0.44186	0.325581
1468	Missouri	Cass county	29037	29037	7, Midwest	midwestsouthcentral	LD	No records	0	99478	0.89	0.22	0.08	0.1	0.07	1998	0.11	3	0.295486	0.302431	0.0642361	0.337847
1469	Missouri	Cedar county	29039	29039	7, Midwest	midwestsouthcentral	LD	No records	0	13982	0.96	0.14	0.2	0.1	0.19	324	0.42	3	0.181097	0.130592	0.329004	0.359307
1470	Missouri	Chariton county	29041	29041	7, Midwest	midwestsouthcentral	LD	No records	0	7831	0.96	0.14	0.16	0.1	0.22	112	0.09	3	0.12	0.0562162	0.318919	0.504865
1471	Missouri	Christian county	29043	29043	7, Midwest	midwestsouthcentral	LD	No records	1	77422	0.94	0.27	0.1	0.08	0.08	1232	0.49	2	0.384154	0.318127	0.0568227	0.240896
1472	Missouri	Clark county	29045	29045	7, Midwest	midwestsouthcentral	LD	Reported	0	7139	0.98	0.11	0.17	0.12	0.16	65	0.23	3	0.174074	0.0944444	0.338889	0.392593
1473	Missouri	Clay county	29047	29047	7, Midwest	midwestsouthcentral	LD	No records	1	221939	0.84	0.31	0.08	0.08	0.07	2499	0.12	3	0.488136	0.282495	0.0485002	0.180869
1474	Missouri	Clinton county	29049	29049	7, Midwest	midwestsouthcentral	LD	No records	0	20743	0.94	0.18	0.1	0.1	0.1	441	0.1	3	0.241081	0.220541	0.142703	0.395676
1475	Missouri	Cole county	29051	29051	7, Midwest	midwestsouthcentral	LD	No records	0	75990	0.83	0.31	0.12	0.07	0.08	2056	0.43	3	0.341276	0.188701	0.165257	0.304766
1476	Missouri	Cooper county	29053	29053	7, Midwest	midwestsouthcentral	LD	No records	0	17601	0.89	0.18	0.18	0.1	0.12	433	0.26	3	0.19582	0.182618	0.0770077	0.544554
1477	Missouri	Crawford county	29055	29055	7, Midwest	midwestsouthcentral	LD	No records	0	24696	0.96	0.12	0.19	0.13	0.18	503	0.72	3	0.155838	0.102166	0.499529	0.242467
1478	Missouri	Dade county	29057	29057	7, Midwest	midwestsouthcentral	LD	No records	0	7883	0.95	0.11	0.2	0.1	0.18	66	0.26	2	0.110951	0.116715	0.331412	0.440922
1479	Missouri	Dallas county	29059	29059	7, Midwest	midwestsouthcentral	LD	Established	0	16777	0.96	0.15	0.21	0.13	0.15	301	0.51	3	0.179262	0.203866	0.180141	0.436731
1480	Missouri	Daviess county	29061	29061	7, Midwest	midwestsouthcentral	LD	No records	0	8433	0.97	0.17	0.14	0.1	0.24	78	0.16	3	0.124873	0.0791878	0.405076	0.390863
1481	Missouri	DeKalb county	29063	29063	7, Midwest	midwestsouthcentral	LD	No records	0	12892	0.86	0.1	0.08	0.09	0.11	92	0.12	3	0.259184	0.17551	0.0714286	0.493878
1482	Missouri	Dent county	29065	29065	7, Midwest	midwestsouthcentral	LD	Established	0	15657	0.96	0.12	0.19	0.1	0.13	318	0.69	3	0.140444	0.102429	0.317846	0.439282
1483	Missouri	Douglas county	29067	29067	7, Midwest	midwestsouthcentral	LD	Established	0	13684	0.97	0.11	0.24	0.12	0.14	173	0.63	2	0.13412	0.156652	0.22103	0.488197
1484	Missouri	Dunklin county	29069	29069	7, Midwest	midwestsouthcentral	LD	No records	0	31953	0.83	0.1	0.26	0.14	0.11	867	0.02	2	0.316056	0.147282	0.0524652	0.484197
1485	Missouri	Franklin county	29071	29071	7, Midwest	midwestsouthcentral	LD	No records	3	101492	0.96	0.17	0.13	0.11	0.1	2420	0.57	3	0.240763	0.20852	0.238409	0.312309
1486	Missouri	Gasconade county	29073	29073	7, Midwest	midwestsouthcentral	LD	Established	0	15222	0.97	0.16	0.14	0.1	0.24	238	0.61	4	0.120716	0.104859	0.506905	0.267519
1487	Missouri	Gentry county	29075	29075	7, Midwest	midwestsouthcentral	LD	No records	0	6738	0.98	0.13	0.18	0.08	0.17	32	0.16	3	0.13271	0.203738	0.168224	0.495327
1488	Missouri	Greene county	29077	29077	7, Midwest	midwestsouthcentral	LD	Established	1	275174	0.89	0.28	0.18	0.08	0.09	17877	0.27	2	0.523378	0.191421	0.0438841	0.241317
1489	Missouri	Grundy county	29079	29079	7, Midwest	midwestsouthcentral	LD	No records	0	10261	0.96	0.15	0.13	0.08	0.16	225	0.13	3	0.166056	0.125763	0.186813	0.521368
1490	Missouri	Harrison county	29081	29081	7, Midwest	midwestsouthcentral	LD	No records	0	8957	0.97	0.09	0.14	0.1	0.17	92	0.17	3	0.165312	0.0948509	0.176152	0.563686
1491	Missouri	Henry county	29083	29083	7, Midwest	midwestsouthcentral	LD	No records	0	22272	0.95	0.15	0.17	0.11	0.14	775	0.16	3	0.248481	0.266712	0.232951	0.251857
1492	Missouri	Hickory county	29085	29085	7, Midwest	midwestsouthcentral	LD	No records	0	9627	0.96	0.1	0.18	0.13	0.36	130	0.54	4	0.0397727	0.0661526	0.746347	0.147727
1493	Missouri	Holt county	29087	29087	7, Midwest	midwestsouthcentral	LD	No records	0	4912	0.97	0.15	0.15	0.08	0.24	117	0.08	3	0.0490342	0.0683507	0.524517	0.358098
1494	Missouri	Howard county	29089	29089	7, Midwest	midwestsouthcentral	LD	No records	0	10144	0.91	0.23	0.16	0.09	0.13	66	0.32	4	0.206323	0.118136	0.189684	0.485857
1495	Missouri	Howell county	29091	29091	7, Midwest	midwestsouthcentral	LD	Established	0	40400	0.95	0.16	0.21	0.11	0.1	1455	0.53	3	0.238928	0.183707	0.114817	0.462548
1496	Missouri	Iron county	29093	29093	7, Midwest	midwestsouthcentral	LD	No records	1	10630	0.96	0.1	0.26	0.17	0.18	117	0.85	2	0.177708	0.0998948	0.435331	0.287066
1497	Missouri	Jackson county	29095	29095	7, Midwest	midwestsouthcentral	LD	No records	4	674158	0.63	0.27	0.17	0.11	0.12	41770	0.15	3	0.448567	0.181121	0.0392751	0.331037
1498	Missouri	Jasper county	29097	29097	7, Midwest	midwestsouthcentral	LD	Established	1	117404	0.86	0.2	0.19	0.09	0.1	4816	0.18	3	0.340028	0.2241	0.0334062	0.402466
1499	Missouri	Jefferson county	29099	29099	7, Midwest	midwestsouthcentral	LD	No records	0	218733	0.95	0.17	0.11	0.1	0.07	4184	0.69	3	0.252109	0.281303	0.128923	0.337665
1500	Missouri	Johnson county	29101	29101	7, Midwest	midwestsouthcentral	LD	Established	0	52595	0.88	0.25	0.17	0.1	0.1	1307	0.18	3	0.405052	0.191249	0.0771313	0.326567
1501	Missouri	Knox county	29103	29103	7, Midwest	midwestsouthcentral	LD	No records	0	4131	0.97	0.16	0.23	0.08	0.25	99	0.15	4	0.0499139	0.106713	0.430293	0.413081
1502	Missouri	Laclede county	29105	29105	7, Midwest	midwestsouthcentral	LD	Established	0	35571	0.94	0.13	0.19	0.12	0.11	998	0.55	3	0.304066	0.189747	0.132587	0.3736
1503	Missouri	Lafayette county	29107	29107	7, Midwest	midwestsouthcentral	LD	No records	0	33381	0.93	0.17	0.1	0.1	0.12	590	0.11	2	0.273585	0.248821	0.0955189	0.382075
1504	Missouri	Lawrence county	29109	29109	7, Midwest	midwestsouthcentral	LD	No records	0	38634	0.91	0.15	0.17	0.09	0.11	1121	0.22	2	0.301685	0.233146	0.0483146	0.416854
1505	Missouri	Lewis county	29111	29111	7, Midwest	midwestsouthcentral	LD	No records	0	10211	0.94	0.13	0.15	0.09	0.15	128	0.18	3	0.231467	0.121029	0.192133	0.455371
1506	Missouri	Lincoln county	29113	29113	7, Midwest	midwestsouthcentral	LD	No records	1	52566	0.94	0.13	0.14	0.12	0.1	701	0.35	4	0.250831	0.190499	0.191449	0.367221
1507	Missouri	Linn county	29115	29115	7, Midwest	midwestsouthcentral	LD	No records	0	12761	0.96	0.13	0.13	0.13	0.18	234	0.13	3	0.109735	0.111504	0.158407	0.620354
1508	Missouri	Livingston county	29117	29117	7, Midwest	midwestsouthcentral	LD	No records	0	15195	0.95	0.19	0.18	0.08	0.13	286	0.13	3	0.284051	0.185099	0.146682	0.384168
1509	Missouri	McDonald county	29119	29119	7, Midwest	midwestsouthcentral	LD	No records	0	23083	0.81	0.1	0.22	0.09	0.15	387	0.52	3	0.191321	0.178172	0.143984	0.486522
1510	Missouri	Macon county	29121	29121	7, Midwest	midwestsouthcentral	LD	No records	0	15566	0.95	0.16	0.14	0.09	0.16	268	0.23	3	0.137271	0.125299	0.256185	0.481245
1511	Missouri	Madison county	29123	29123	7, Midwest	midwestsouthcentral	LD	No records	0	12226	0.96	0.1	0.19	0.12	0.18	142	0.76	2	0.196828	0.147388	0.439366	0.216418
1512	Missouri	Maries county	29125	29125	7, Midwest	midwestsouthcentral	LD	No records	0	9176	0.97	0.17	0.14	0.1	0.2	78	0.57	3	0.124724	0.0518764	0.357616	0.465784
1513	Missouri	Marion county	29127	29127	7, Midwest	midwestsouthcentral	LD	No records	0	28781	0.91	0.18	0.16	0.09	0.11	1476	0.21	3	0.276052	0.167702	0.162181	0.394065
1514	Missouri	Mercer county	29129	29129	7, Midwest	midwestsouthcentral	LD	No records	0	3785	0.97	0.13	0.17	0.08	0.27	18	0.23	3	0.0921739	0.0591304	0.49913	0.349565
1515	Missouri	Miller county	29131	29131	7, Midwest	midwestsouthcentral	LD	No records	0	24748	0.96	0.14	0.19	0.13	0.22	418	0.59	3	0.149947	0.095037	0.444914	0.310102
1516	Missouri	Mississippi county	29133	29133	7, Midwest	midwestsouthcentral	LD	No records	0	14358	0.73	0.11	0.23	0.1	0.09	328	0.02	2	0.276836	0.20339	0.0677966	0.451977
1517	Missouri	Moniteau county	29135	29135	7, Midwest	midwestsouthcentral	LD	No records	0	15607	0.91	0.18	0.11	0.08	0.1	148	0.3	3	0.276398	0.164596	0.102484	0.456522
1518	Missouri	Monroe county	29137	29137	7, Midwest	midwestsouthcentral	LD	No records	0	8840	0.94	0.12	0.14	0.12	0.24	143	0.2	4	0.114655	0.0827586	0.532759	0.269828
1519	Missouri	Montgomery county	29139	29139	7, Midwest	midwestsouthcentral	LD	Reported	0	12236	0.95	0.11	0.17	0.11	0.21	156	0.36	4	0.09271	0.0736926	0.397781	0.435816
1520	Missouri	Morgan county	29141	29141	7, Midwest	midwestsouthcentral	LD	No records	1	20565	0.95	0.13	0.21	0.15	0.46	431	0.54	4	0.0430168	0.0462714	0.770483	0.140229
1521	Missouri	New Madrid county	29143	29143	7, Midwest	midwestsouthcentral	LD	Reported	0	18956	0.81	0.12	0.22	0.1	0.09	118	0.01	2	0.272497	0.117871	0.0773131	0.532319
1522	Missouri	Newton county	29145	29145	7, Midwest	midwestsouthcentral	LD	Reported	1	58114	0.88	0.18	0.15	0.09	0.09	1726	0.34	2	0.273997	0.219459	0.065445	0.441099
1523	Missouri	Nodaway county	29147	29147	7, Midwest	midwestsouthcentral	LD	No records	1	23370	0.94	0.24	0.28	0.07	0.1	324	0.08	3	0.262513	0.124617	0.0623085	0.550562
1524	Missouri	Oregon county	29149	29149	7, Midwest	midwestsouthcentral	LD	No records	0	10881	0.96	0.1	0.26	0.11	0.18	87	0.66	3	0.0938478	0.105318	0.213764	0.58707
1525	Missouri	Osage county	29151	29151	7, Midwest	midwestsouthcentral	LD	Established	0	13878	0.98	0.14	0.1	0.07	0.18	136	0.54	4	0.157676	0.059751	0.441494	0.341079
1526	Missouri	Ozark county	29153	29153	7, Midwest	midwestsouthcentral	LD	No records	0	9723	0.96	0.11	0.18	0.12	0.26	108	0.63	3	0.0665295	0.0864198	0.543896	0.303155
1527	Missouri	Pemiscot county	29155	29155	7, Midwest	midwestsouthcentral	LD	No records	0	18296	0.7	0.11	0.3	0.13	0.1	739	0	2	0.262639	0.112207	0.0468557	0.578298
1528	Missouri	Perry county	29157	29157	7, Midwest	midwestsouthcentral	LD	No records	0	18971	0.96	0.14	0.13	0.07	0.14	324	0.39	3	0.136251	0.121387	0.444261	0.298101
1529	Missouri	Pettis county	29159	29159	7, Midwest	midwestsouthcentral	LD	No records	0	42201	0.87	0.16	0.17	0.09	0.1	1588	0.18	3	0.30313	0.243273	0.0461285	0.407468
1530	Missouri	Phelps county	29161	29161	7, Midwest	midwestsouthcentral	LD	No records	2	45156	0.9	0.26	0.19	0.09	0.1	1524	0.7	3	0.320975	0.145759	0.149314	0.383951
1531	Missouri	Pike county	29163	29163	7, Midwest	midwestsouthcentral	LD	No records	0	18516	0.89	0.11	0.15	0.1	0.17	243	0.32	4	0.172624	0.146008	0.331559	0.34981
1532	Missouri	Platte county	29165	29165	7, Midwest	midwestsouthcentral	LD	No records	1	89322	0.84	0.39	0.07	0.08	0.08	1000	0.18	3	0.548397	0.204808	0.0878205	0.158974
1533	Missouri	Polk county	29167	29167	7, Midwest	midwestsouthcentral	LD	No records	0	31137	0.95	0.17	0.22	0.1	0.12	751	0.37	2	0.224339	0.194837	0.181315	0.399508
1534	Missouri	Pulaski county	29169	29169	7, Midwest	midwestsouthcentral	LD	Established	0	52274	0.72	0.2	0.14	0.09	0.11	950	0.71	2	0.370526	0.134737	0.111053	0.383684
1535	Missouri	Putnam county	29171	29171	7, Midwest	midwestsouthcentral	LD	No records	1	4979	0.98	0.14	0.19	0.08	0.29	20	0.27	3	0.0811765	0.0482353	0.534118	0.336471
1536	Missouri	Ralls county	29173	29173	7, Midwest	midwestsouthcentral	LD	No records	0	10167	0.97	0.15	0.1	0.09	0.21	213	0.24	4	0.130952	0.0943223	0.557692	0.217033
1537	Missouri	Randolph county	29175	29175	7, Midwest	midwestsouthcentral	LD	No records	0	25414	0.9	0.13	0.18	0.12	0.13	695	0.25	4	0.311953	0.166181	0.12172	0.400146
1538	Missouri	Ray county	29177	29177	7, Midwest	midwestsouthcentral	LD	No records	0	23494	0.95	0.13	0.11	0.1	0.1	438	0.18	3	0.2074	0.220058	0.0944499	0.478092
1539	Missouri	Reynolds county	29179	29179	7, Midwest	midwestsouthcentral	LD	No records	0	6696	0.96	0.07	0.25	0.15	0.31	70	0.86	2	0.0645418	0.0350598	0.693227	0.207171
1540	Missouri	Ripley county	29181	29181	7, Midwest	midwestsouthcentral	LD	No records	0	14100	0.96	0.1	0.27	0.13	0.15	307	0.7	3	0.109375	0.132292	0.315625	0.442708
1541	Missouri	Saint Charles county	29183	29183	7, Midwest	midwestsouthcentral	LD	Established	1	360485	0.89	0.35	0.05	0.08	0.05	6671	0.26	3	0.330021	0.376298	0.0937407	0.199941
1542	Missouri	Saint Clair county	29185	29185	7, Midwest	midwestsouthcentral	LD	Reported	0	9805	0.95	0.12	0.2	0.11	0.26	155	0.44	4	0.0831643	0.215686	0.518594	0.182556
1543	Missouri	Sainte Genevieve county	29186	29186	7, Midwest	midwestsouthcentral	LD	No records	2	18145	0.97	0.11	0.11	0.1	0.19	207	0.64	4	0.100814	0.118973	0.613651	0.166562
1544	Missouri	Saint Francois county	29187	29187	7, Midwest	midwestsouthcentral	LD	No records	0	65359	0.93	0.15	0.18	0.12	0.16	1304	0.64	2	0.175117	0.130444	0.466607	0.227831
1545	Missouri	Saint Louis county	29189	29189	7, Midwest	midwestsouthcentral	LD	Reported	10	998954	0.69	0.4	0.11	0.09	0.08	29153	0.23	3	0.399255	0.246731	0.0622839	0.291731
1546	Missouri	Saline county	29195	29195	7, Midwest	midwestsouthcentral	LD	No records	0	23370	0.83	0.16	0.19	0.09	0.12	463	0.13	3	0.310373	0.167747	0.0875203	0.43436
1547	Missouri	Schuyler county	29197	29197	7, Midwest	midwestsouthcentral	LD	No records	0	4431	0.98	0.08	0.25	0.1	0.15	23	0.22	4	0.124183	0.0588235	0.183007	0.633987
1548	Missouri	Scotland county	29199	29199	7, Midwest	midwestsouthcentral	LD	No records	0	4843	0.98	0.18	0.19	0.08	0.21	56	0.16	4	0.120654	0.0899796	0.267894	0.521472
1549	Missouri	Scott county	29201	29201	7, Midwest	midwestsouthcentral	LD	Reported	0	39191	0.85	0.15	0.18	0.1	0.09	1256	0.08	2	0.311249	0.251208	0.0717736	0.365769
1550	Missouri	Shannon county	29203	29203	7, Midwest	midwestsouthcentral	LD	No records	0	8441	0.95	0.12	0.21	0.15	0.17	160	0.82	2	0.120112	0.120112	0.26257	0.497207
1551	Missouri	Shelby county	29205	29205	7, Midwest	midwestsouthcentral	LD	No records	0	6373	0.97	0.14	0.18	0.09	0.2	92	0.14	4	0.1488	0.0976	0.2624	0.4912
1552	Missouri	Stoddard county	29207	29207	7, Midwest	midwestsouthcentral	LD	Established	0	29968	0.96	0.12	0.16	0.1	0.1	597	0.08	2	0.223781	0.145495	0.0952733	0.535451
1553	Missouri	Stone county	29209	29209	7, Midwest	midwestsouthcentral	LD	Established	0	32202	0.96	0.15	0.19	0.14	0.33	627	0.56	2	0.0945683	0.120006	0.696095	0.0893311
1554	Missouri	Sullivan county	29211	29211	7, Midwest	midwestsouthcentral	LD	No records	0	6714	0.8	0.11	0.18	0.09	0.18	69	0.23	3	0.144013	0.0873786	0.203883	0.564725
1555	Missouri	Taney county	29213	29213	7, Midwest	midwestsouthcentral	LD	Established	0	51675	0.91	0.19	0.17	0.14	0.29	1844	0.7	3	0.207647	0.105059	0.576353	0.110941
1556	Missouri	Texas county	29215	29215	7, Midwest	midwestsouthcentral	LD	Established	0	26008	0.92	0.11	0.21	0.11	0.14	331	0.62	3	0.205774	0.146806	0.204545	0.442875
1557	Missouri	Vernon county	29217	29217	7, Midwest	midwestsouthcentral	LD	No records	0	21159	0.95	0.14	0.22	0.08	0.12	726	0.15	3	0.400364	0.205641	0.101001	0.292994
1558	Missouri	Warren county	29219	29219	7, Midwest	midwestsouthcentral	LD	No records	0	32513	0.93	0.16	0.14	0.11	0.16	663	0.55	3	0.130435	0.114663	0.588662	0.16624
1559	Missouri	Washington county	29221	29221	7, Midwest	midwestsouthcentral	LD	No records	0	25195	0.95	0.08	0.24	0.14	0.15	302	0.82	2	0.122744	0.102286	0.497593	0.277377
1560	Missouri	Wayne county	29223	29223	7, Midwest	midwestsouthcentral	LD	Established	0	13521	0.96	0.07	0.23	0.11	0.29	193	0.79	3	0.0494505	0.056213	0.55579	0.338546
1561	Missouri	Webster county	29225	29225	7, Midwest	midwestsouthcentral	LD	Established	0	36202	0.95	0.15	0.17	0.11	0.09	592	0.44	3	0.303321	0.272325	0.105535	0.318819
1562	Missouri	Worth county	29227	29227	7, Midwest	midwestsouthcentral	LD	No records	0	2171	0.97	0.14	0.13	0.07	0.26	29	0.21	3	0.0860534	0.0356083	0.195846	0.682493
1563	Missouri	Wright county	29229	29229	7, Midwest	midwestsouthcentral	LD	No records	0	18815	0.96	0.12	0.27	0.12	0.14	311	0.5	3	0.222315	0.143214	0.104913	0.529559
1564	Missouri	Saint Louis (city)	29510	29510	7, Midwest	midwestsouthcentral	LD	No records	1	319294	0.42	0.29	0.27	0.12	0.19	27935	0.01	3	0.425011	0.12591	0.0194432	0.429636
1621	Nebraska	Adams county	31001	31001	7, Midwest	midwestsouthcentral	LD	No records	0	31364	0.88	0.21	0.12	0.05	0.07	860	0.01	2	0.428733	0.218326	0.0656109	0.28733
1622	Nebraska	Antelope county	31003	31003	7, Midwest	midwestsouthcentral	LD	No records	1	6685	0.96	0.16	0.13	0.04	0.14	19	0.02	2.28	0.167043	0.112867	0.180587	0.539503
1623	Nebraska	Arthur county	31005	31005	7, Midwest	midwestsouthcentral	LD	No records	0	460	0.95	0.27	0.05	0.08	0.26	0	0	1	0.0447761	0.0298507	0.38806	0.537313
1624	Nebraska	Banner county	31007	31007	7, Midwest	midwestsouthcentral	LD	No records	0	690	0.95	0.21	0.18	0.04	0.21	0	0.02	1	0.0263158	0.0657895	0.157895	0.75
1625	Nebraska	Blaine county	31009	31009	7, Midwest	midwestsouthcentral	LD	No records	0	478	0.99	0.19	0.19	0.05	0.4	0	0	1	0.153846	0.0307692	0.276923	0.538462
1626	Nebraska	Boone county	31011	31011	7, Midwest	midwestsouthcentral	LD	No records	1	5505	0.98	0.14	0.09	0.04	0.12	0	0.01	1	0.230032	0.121406	0.134185	0.514377
1627	Nebraska	Box Butte county	31013	31013	7, Midwest	midwestsouthcentral	LD	No records	0	11308	0.85	0.18	0.2	0.05	0.14	167	0	1	0.431081	0.127027	0.0567568	0.385135
1628	Nebraska	Boyd county	31015	31015	7, Midwest	midwestsouthcentral	LD	No records	0	2099	0.96	0.15	0.1	0.04	0.32	16	0.04	2.73	0.0535714	0.0357143	0.517857	0.392857
1629	Nebraska	Brown county	31017	31017	7, Midwest	midwestsouthcentral	LD	No records	0	3145	0.98	0.2	0.13	0.05	0.22	35	0.03	1.21	0.134615	0.0913462	0.295673	0.478365
1630	Nebraska	Buffalo county	31019	31019	7, Midwest	midwestsouthcentral	LD	No records	0	46102	0.89	0.32	0.14	0.04	0.05	1110	0.01	2.4	0.381694	0.182084	0.067186	0.369036
1631	Nebraska	Burt county	31021	31021	7, Midwest	midwestsouthcentral	LD	No records	0	6858	0.95	0.17	0.08	0.06	0.16	32	0.02	3.58	0.188948	0.180036	0.28164	0.349376
1632	Nebraska	Butler county	31023	31023	7, Midwest	midwestsouthcentral	LD	No records	0	8395	0.96	0.14	0.09	0.04	0.16	85	0.03	2.38	0.0981873	0.081571	0.412387	0.407855
1633	Nebraska	Cass county	31025	31025	7, Midwest	midwestsouthcentral	LD	Reported	0	25241	0.95	0.24	0.06	0.06	0.13	369	0.07	3.23	0.168428	0.197322	0.394644	0.239605
1634	Nebraska	Cedar county	31027	31027	7, Midwest	midwestsouthcentral	LD	No records	1	8852	0.98	0.16	0.11	0.04	0.15	16	0.03	3.76	0.208539	0.139573	0.318555	0.333333
1635	Nebraska	Chase county	31029	31029	7, Midwest	midwestsouthcentral	LD	No records	0	3966	0.88	0.14	0.12	0.03	0.14	35	0	1	0.0867925	0.101887	0.324528	0.486792
1636	Nebraska	Cherry county	31031	31031	7, Midwest	midwestsouthcentral	LD	No records	0	5713	0.9	0.21	0.11	0.03	0.2	51	0.01	1.08	0.137161	0.0590112	0.291866	0.511962
1637	Nebraska	Cheyenne county	31033	31033	7, Midwest	midwestsouthcentral	LD	No records	0	9998	0.91	0.25	0.12	0.04	0.12	108	0	1	0.233898	0.1	0.10339	0.562712
1638	Nebraska	Clay county	31035	31035	7, Midwest	midwestsouthcentral	LD	No records	0	6542	0.91	0.18	0.09	0.04	0.12	0	0.01	2	0.196023	0.190341	0.0795455	0.534091
1639	Nebraska	Colfax county	31037	31037	7, Midwest	midwestsouthcentral	LD	No records	0	10515	0.57	0.12	0.17	0.04	0.12	39	0.02	2.44	0.217119	0.123173	0.229645	0.430063
1640	Nebraska	Cuming county	31039	31039	7, Midwest	midwestsouthcentral	LD	No records	2	9139	0.9	0.18	0.12	0.04	0.11	26	0.02	2.27	0.267857	0.158482	0.158482	0.415179
1641	Nebraska	Custer county	31041	31041	7, Midwest	midwestsouthcentral	LD	No records	0	10939	0.96	0.2	0.08	0.04	0.16	131	0.02	1	0.14104	0.130636	0.142197	0.586127
1642	Nebraska	Dakota county	31043	31043	7, Midwest	midwestsouthcentral	LD	No records	0	21006	0.55	0.1	0.16	0.07	0.05	327	0.07	3.61	0.53753	0.152542	0.0871671	0.22276
1643	Nebraska	Dawes county	31045	31045	7, Midwest	midwestsouthcentral	LD	No records	0	9182	0.88	0.36	0.24	0.04	0.13	176	0.08	1.27	0.31162	0.132042	0.151408	0.40493
1644	Nebraska	Dawson county	31047	31047	7, Midwest	midwestsouthcentral	LD	No records	0	24326	0.64	0.15	0.13	0.05	0.12	501	0	1.82	0.29902	0.146242	0.291667	0.263072
1645	Nebraska	Deuel county	31049	31049	7, Midwest	midwestsouthcentral	LD	No records	0	1941	0.95	0.17	0.13	0.04	0.17	21	0	1	0.169492	0.135593	0.248588	0.446328
1646	Nebraska	Dixon county	31051	31051	7, Midwest	midwestsouthcentral	LD	No records	0	6000	0.88	0.16	0.11	0.05	0.12	54	0.05	3.78	0.201258	0.119497	0.283019	0.396226
1647	Nebraska	Dodge county	31053	31053	7, Midwest	midwestsouthcentral	LD	No records	1	36691	0.87	0.18	0.12	0.05	0.1	982	0.01	2.61	0.273526	0.153074	0.335006	0.238394
1648	Nebraska	Douglas county	31055	31055	7, Midwest	midwestsouthcentral	LD	No records	22	517110	0.72	0.36	0.14	0.05	0.08	18685	0.04	4	0.525598	0.177238	0.0662823	0.230881
1649	Nebraska	Dundy county	31057	31057	7, Midwest	midwestsouthcentral	LD	No records	0	2008	0.92	0.22	0.09	0.03	0.2	0	0	1.56	0.197368	0.0745614	0.263158	0.464912
1650	Nebraska	Fillmore county	31059	31059	7, Midwest	midwestsouthcentral	LD	No records	0	5890	0.95	0.19	0.09	0.04	0.15	0	0.01	2	0.176744	0.139535	0.055814	0.627907
1651	Nebraska	Franklin county	31061	31061	7, Midwest	midwestsouthcentral	LD	No records	0	3225	0.97	0.17	0.13	0.04	0.19	10	0.01	2.13	0.112805	0.097561	0.137195	0.652439
1652	Nebraska	Frontier county	31063	31063	7, Midwest	midwestsouthcentral	LD	No records	0	2756	0.97	0.19	0.11	0.04	0.26	0	0	1	0.130542	0.0517241	0.502463	0.315271
1653	Nebraska	Furnas county	31065	31065	7, Midwest	midwestsouthcentral	LD	No records	0	4959	0.96	0.17	0.16	0.03	0.2	0	0	2.27	0.169776	0.169776	0.188433	0.472015
1654	Nebraska	Gage county	31067	31067	7, Midwest	midwestsouthcentral	LD	No records	0	22311	0.96	0.19	0.12	0.06	0.1	636	0.05	2.32	0.316406	0.173828	0.0751953	0.43457
1655	Nebraska	Garden county	31069	31069	7, Midwest	midwestsouthcentral	LD	No records	0	2057	0.94	0.2	0.07	0.04	0.27	0	0	1.14	0.0509915	0.0764873	0.458924	0.413598
1656	Nebraska	Garfield county	31071	31071	7, Midwest	midwestsouthcentral	LD	No records	0	2049	0.99	0.13	0.14	0.03	0.21	0	0.02	1	0.0699588	0.0617284	0.633745	0.234568
1657	Nebraska	Gosper county	31073	31073	7, Midwest	midwestsouthcentral	LD	No records	0	2044	0.96	0.17	0.11	0.04	0.33	0	0	1	0.069378	0.0478469	0.744019	0.138756
1658	Nebraska	Grant county	31075	31075	7, Midwest	midwestsouthcentral	LD	No records	0	614	0.98	0.18	0.18	0.04	0.29	0	0	1	0.0877193	0.105263	0.368421	0.438596
1659	Nebraska	Greeley county	31077	31077	7, Midwest	midwestsouthcentral	LD	No records	0	2538	0.97	0.15	0.12	0.04	0.18	2	0.01	1	0.12987	0.0822511	0.21645	0.571429
1660	Nebraska	Hall county	31079	31079	7, Midwest	midwestsouthcentral	LD	No records	2	58607	0.73	0.17	0.14	0.05	0.06	2541	0	2.88	0.354767	0.215817	0.0731707	0.356245
1661	Nebraska	Hamilton county	31081	31081	7, Midwest	midwestsouthcentral	LD	No records	1	9124	0.97	0.23	0.09	0.04	0.1	65	0.01	2.66	0.209877	0.217284	0.244444	0.328395
1662	Nebraska	Harlan county	31083	31083	7, Midwest	midwestsouthcentral	LD	No records	0	3423	0.98	0.17	0.11	0.03	0.36	0	0	2.25	0.0432243	0.101636	0.699766	0.155374
1663	Nebraska	Hayes county	31085	31085	7, Midwest	midwestsouthcentral	LD	No records	0	967	0.96	0.18	0.06	0.03	0.19	0	0	1	0.154639	0.0618557	0.309278	0.474227
1664	Nebraska	Hitchcock county	31087	31087	7, Midwest	midwestsouthcentral	LD	No records	0	2908	0.97	0.14	0.13	0.05	0.26	24	0	2.01	0.0865801	0.0800866	0.47619	0.357143
1665	Nebraska	Holt county	31089	31089	7, Midwest	midwestsouthcentral	LD	No records	0	10435	0.96	0.17	0.09	0.04	0.15	6	0.01	1.29	0.153646	0.078125	0.147135	0.621094
1666	Nebraska	Hooker county	31091	31091	7, Midwest	midwestsouthcentral	LD	No records	1	736	0.98	0.25	0.12	0.05	0.24	1	0	1	0.209524	0.0285714	0.257143	0.504762
1667	Nebraska	Howard county	31093	31093	7, Midwest	midwestsouthcentral	LD	No records	0	6274	0.97	0.15	0.1	0.04	0.11	6	0.01	1.13	0.239264	0.205521	0.171779	0.383436
1668	Nebraska	Jefferson county	31095	31095	7, Midwest	midwestsouthcentral	LD	No records	0	7547	0.96	0.13	0.14	0.05	0.15	72	0.05	2.2	0.189474	0.122807	0.0596491	0.62807
1669	Nebraska	Johnson county	31097	31097	7, Midwest	midwestsouthcentral	LD	No records	0	5217	0.83	0.12	0.14	0.05	0.16	15	0.09	3	0.27907	0.122093	0.0726744	0.526163
1670	Nebraska	Kearney county	31099	31099	7, Midwest	midwestsouthcentral	LD	No records	1	6489	0.95	0.27	0.05	0.04	0.07	112	0	1	0.204878	0.258537	0.165854	0.370732
1671	Nebraska	Keith county	31101	31101	7, Midwest	midwestsouthcentral	LD	No records	0	8368	0.92	0.2	0.11	0.04	0.31	191	0	1.27	0.0993417	0.0676242	0.695392	0.137642
1672	Nebraska	Keya Paha county	31103	31103	7, Midwest	midwestsouthcentral	LD	No records	0	824	0.99	0.15	0.19	0.04	0.31	0	0.09	2.54	0.178571	0.0297619	0.380952	0.410714
1673	Nebraska	Kimball county	31105	31105	7, Midwest	midwestsouthcentral	LD	No records	0	3821	0.91	0.17	0.11	0.05	0.15	8	0	1	0.234483	0.158621	0.110345	0.496552
1674	Nebraska	Knox county	31107	31107	7, Midwest	midwestsouthcentral	LD	No records	0	8701	0.88	0.18	0.14	0.04	0.24	25	0.06	3.8	0.0981595	0.0499562	0.593339	0.258545
1675	Nebraska	Lancaster county	31109	31109	7, Midwest	midwestsouthcentral	LD	Reported	19	285407	0.84	0.36	0.14	0.04	0.06	10794	0.05	2.15	0.502666	0.222741	0.0539856	0.220608
1676	Nebraska	Lincoln county	31111	31111	7, Midwest	midwestsouthcentral	LD	No records	0	36288	0.9	0.18	0.1	0.05	0.09	1287	0.01	1.33	0.302953	0.145058	0.260591	0.291399
1677	Nebraska	Logan county	31113	31113	7, Midwest	midwestsouthcentral	LD	No records	0	763	0.97	0.15	0.08	0.05	0.18	4	0	1	0.0285714	0.0571429	0.171429	0.742857
1678	Nebraska	Loup county	31115	31115	7, Midwest	midwestsouthcentral	LD	No records	0	632	0.98	0.14	0.23	0.06	0.35	0	0.01	1	0.0331126	0.0463576	0.668874	0.251656
1679	Nebraska	McPherson county	31117	31117	7, Midwest	midwestsouthcentral	LD	No records	0	539	0.98	0.25	0.13	0.03	0.25	0	0	1	0.0277778	0.0138889	0	0.958333
1680	Nebraska	Madison county	31119	31119	7, Midwest	midwestsouthcentral	LD	No records	0	34876	0.83	0.21	0.14	0.04	0.07	802	0.02	2.32	0.418605	0.190698	0.0613953	0.329302
1681	Nebraska	Merrick county	31121	31121	7, Midwest	midwestsouthcentral	LD	No records	0	7845	0.94	0.15	0.12	0.05	0.15	118	0	2.7	0.244973	0.131627	0.360146	0.263254
1682	Nebraska	Morrill county	31123	31123	7, Midwest	midwestsouthcentral	LD	No records	0	5042	0.84	0.21	0.15	0.04	0.15	67	0	1.2	0.218487	0.131653	0.168067	0.481793
1683	Nebraska	Nance county	31125	31125	7, Midwest	midwestsouthcentral	LD	No records	0	3735	0.97	0.12	0.14	0.04	0.15	28	0.04	1.66	0.155797	0.115942	0.278986	0.449275
1684	Nebraska	Nemaha county	31127	31127	7, Midwest	midwestsouthcentral	LD	No records	0	7248	0.96	0.25	0.1	0.05	0.16	74	0.08	3.43	0.326007	0.188645	0.0787546	0.406593
1685	Nebraska	Nuckolls county	31129	31129	7, Midwest	midwestsouthcentral	LD	No records	0	4500	0.96	0.13	0.17	0.04	0.16	17	0.03	2.06	0.160622	0.124352	0.101036	0.61399
1686	Nebraska	Otoe county	31131	31131	7, Midwest	midwestsouthcentral	LD	No records	0	15740	0.92	0.21	0.12	0.05	0.09	138	0.06	3.19	0.257919	0.187029	0.092006	0.463047
1687	Nebraska	Pawnee county	31133	31133	7, Midwest	midwestsouthcentral	LD	Reported	1	2773	0.97	0.14	0.14	0.04	0.23	24	0.11	2.38	0.0502793	0.0363128	0.259777	0.653631
1688	Nebraska	Perkins county	31135	31135	7, Midwest	midwestsouthcentral	LD	No records	0	2970	0.96	0.21	0.06	0.03	0.15	25	0	1	0.260664	0.0947867	0.156398	0.488152
1689	Nebraska	Phelps county	31137	31137	7, Midwest	midwestsouthcentral	LD	No records	0	9188	0.95	0.21	0.11	0.04	0.1	154	0	1	0.310606	0.219697	0.0555556	0.414141
1690	Nebraska	Pierce county	31139	31139	7, Midwest	midwestsouthcentral	LD	No records	0	7266	0.98	0.17	0.06	0.04	0.1	32	0.02	2	0.151125	0.138264	0.0546624	0.655949
1691	Nebraska	Platte county	31141	31141	7, Midwest	midwestsouthcentral	LD	No records	1	32237	0.84	0.17	0.1	0.04	0.05	590	0.01	2.33	0.338889	0.173611	0.184722	0.302778
1692	Nebraska	Polk county	31143	31143	7, Midwest	midwestsouthcentral	LD	No records	0	5406	0.96	0.19	0.08	0.04	0.19	61	0.02	2.66	0.109827	0.0809249	0.541426	0.267823
1693	Nebraska	Red Willow county	31145	31145	7, Midwest	midwestsouthcentral	LD	No records	0	11055	0.94	0.22	0.1	0.04	0.12	214	0	2.25	0.299669	0.173841	0.130795	0.395695
1694	Nebraska	Richardson county	31147	31147	7, Midwest	midwestsouthcentral	LD	No records	1	8363	0.94	0.16	0.16	0.06	0.15	73	0.08	3.32	0.180741	0.173333	0.140741	0.505185
1695	Nebraska	Rock county	31149	31149	7, Midwest	midwestsouthcentral	LD	No records	0	1526	0.98	0.19	0.07	0.03	0.25	4	0.01	1.23	0.154185	0.202643	0.255507	0.387665
1696	Nebraska	Saline county	31151	31151	7, Midwest	midwestsouthcentral	LD	No records	1	14200	0.76	0.15	0.16	0.05	0.11	241	0.05	2.44	0.253566	0.163233	0.0729002	0.510301
1697	Nebraska	Sarpy county	31153	31153	7, Midwest	midwestsouthcentral	LD	No records	4	158840	0.84	0.36	0.07	0.04	0.06	2699	0.05	3.79	0.544317	0.213764	0.102972	0.138947
1698	Nebraska	Saunders county	31155	31155	7, Midwest	midwestsouthcentral	LD	No records	0	20780	0.96	0.24	0.08	0.05	0.13	119	0.03	2.73	0.170195	0.121084	0.452159	0.256562
1699	Nebraska	Scotts Bluff county	31157	31157	7, Midwest	midwestsouthcentral	LD	No records	0	36970	0.76	0.2	0.15	0.06	0.09	1186	0.01	1.16	0.370946	0.157432	0.137162	0.334459
1700	Nebraska	Seward county	31159	31159	7, Midwest	midwestsouthcentral	LD	No records	1	16750	0.96	0.27	0.07	0.04	0.09	102	0.04	2.06	0.425287	0.20197	0.0968801	0.275862
1701	Nebraska	Sheridan county	31161	31161	7, Midwest	midwestsouthcentral	LD	No records	1	5469	0.83	0.2	0.17	0.04	0.19	61	0.04	1.13	0.226619	0.134892	0.223022	0.415468
1702	Nebraska	Sherman county	31163	31163	7, Midwest	midwestsouthcentral	LD	No records	0	3152	0.98	0.14	0.1	0.04	0.28	12	0.01	1	0.0856102	0.0619308	0.540984	0.311475
1703	Nebraska	Sioux county	31165	31165	7, Midwest	midwestsouthcentral	LD	No records	1	1311	0.95	0.26	0.09	0.04	0.29	0	0.03	1.05	0.256303	0.0504202	0.310924	0.382353
1704	Nebraska	Stanton county	31167	31167	7, Midwest	midwestsouthcentral	LD	No records	0	6129	0.94	0.16	0.09	0.04	0.09	46	0.03	2.24	0.134146	0.138211	0.0934959	0.634146
1705	Nebraska	Thayer county	31169	31169	7, Midwest	midwestsouthcentral	LD	No records	0	5228	0.97	0.17	0.11	0.04	0.16	81	0.03	2.03	0.213793	0.133333	0.114943	0.537931
1706	Nebraska	Thomas county	31171	31171	7, Midwest	midwestsouthcentral	LD	No records	0	647	0.97	0.2	0.07	0.05	0.28	0	0.02	1	0.0540541	0.0990991	0.225225	0.621622
1707	Nebraska	Thurston county	31173	31173	7, Midwest	midwestsouthcentral	LD	No records	0	6940	0.39	0.15	0.26	0.1	0.1	0	0.08	3.73	0.292	0.108	0.068	0.532
1708	Nebraska	Valley county	31175	31175	7, Midwest	midwestsouthcentral	LD	No records	0	4260	0.97	0.19	0.14	0.04	0.15	0	0.02	1	0.188034	0.148148	0.108262	0.555556
1709	Nebraska	Washington county	31177	31177	7, Midwest	midwestsouthcentral	LD	No records	2	20234	0.96	0.29	0.06	0.05	0.07	126	0.05	3.4	0.307407	0.227778	0.155556	0.309259
1710	Nebraska	Wayne county	31179	31179	7, Midwest	midwestsouthcentral	LD	No records	0	9595	0.93	0.34	0.16	0.04	0.07	128	0.01	2	0.408922	0.193309	0.0520446	0.345725
1711	Nebraska	Webster county	31181	31181	7, Midwest	midwestsouthcentral	LD	No records	1	3812	0.94	0.17	0.15	0.05	0.16	38	0.02	2.19	0.100649	0.116883	0.0974026	0.685065
1712	Nebraska	Wheeler county	31183	31183	7, Midwest	midwestsouthcentral	LD	No records	0	818	0.98	0.22	0.15	0.04	0.39	5	0.01	1	0.0309735	0.0265487	0.721239	0.221239
1713	Nebraska	York county	31185	31185	7, Midwest	midwestsouthcentral	LD	No records	1	13665	0.93	0.24	0.1	0.05	0.11	211	0.02	2	0.406297	0.190405	0.110945	0.292354
1731	New Hampshire	Belknap county	33001	33001	1_2, Northeast	northeast	LD	Established	200	60088	0.96	0.28	0.1	0.06	0.34	1959	0.66	3	0.0677496	0.0599049	0.829398	0.0429477
1732	New Hampshire	Carroll county	33003	33003	1_2, Northeast	northeast	LD	Established	249	47818	0.97	0.3	0.1	0.06	0.47	1167	0.77	2	0.0339534	0.0364053	0.895155	0.0344864
1733	New Hampshire	Cheshire county	33005	33005	1_2, Northeast	northeast	LD	Established	288	77117	0.95	0.3	0.11	0.06	0.13	1356	0.77	3	0.165025	0.110746	0.601007	0.123222
1734	New Hampshire	Coos county	33007	33007	1_2, Northeast	northeast	LD	Reported	30	33055	0.96	0.16	0.13	0.07	0.34	516	0.82	2	0.0881119	0.0664336	0.767552	0.0779021
1735	New Hampshire	Grafton county	33009	33009	1_2, Northeast	northeast	LD	Established	256	89118	0.92	0.37	0.11	0.05	0.3	1754	0.85	2	0.0722876	0.0490948	0.81862	0.0599974
1736	New Hampshire	Hillsborough county	33011	33011	1_2, Northeast	northeast	LD	Established	2838	400721	0.88	0.35	0.08	0.06	0.06	8725	0.64	3	0.412204	0.181732	0.215925	0.190139
1737	New Hampshire	Merrimack county	33013	33013	1_2, Northeast	northeast	LD	Established	727	146445	0.94	0.33	0.09	0.05	0.1	2668	0.72	3	0.228986	0.148949	0.480377	0.141687
1738	New Hampshire	Rockingham county	33015	33015	1_2, Northeast	northeast	LD	Established	3639	295223	0.94	0.37	0.05	0.06	0.09	5712	0.5	3	0.20221	0.152278	0.523467	0.122045
1739	New Hampshire	Strafford county	33017	33017	1_2, Northeast	northeast	LD	Established	1309	123143	0.93	0.31	0.11	0.06	0.09	2911	0.58	3	0.287144	0.16663	0.36328	0.182945
1740	New Hampshire	Sullivan county	33019	33019	1_2, Northeast	northeast	LD	Established	136	43742	0.96	0.26	0.1	0.05	0.19	691	0.79	3	0.138316	0.0756821	0.675919	0.110083
1741	New Jersey	Atlantic county	34001	34001	1_2, Northeast	northeast	LD	Established	831	274549	0.59	0.24	0.13	0.12	0.19	9789	0.31	2	0.153319	0.092563	0.639958	0.11416
1742	New Jersey	Bergen county	34003	34003	1_2, Northeast	northeast	LD	Established	1423	905116	0.62	0.46	0.07	0.08	0.05	11595	0.13	3	0.431024	0.214011	0.125645	0.229319
1743	New Jersey	Burlington county	34005	34005	1_2, Northeast	northeast	LD	Established	1808	448734	0.71	0.34	0.06	0.09	0.05	7716	0.29	2.24	0.375497	0.249758	0.0748629	0.299882
1744	New Jersey	Camden county	34007	34007	1_2, Northeast	northeast	LD	Established	325	513657	0.6	0.29	0.12	0.11	0.07	16384	0.19	2.58	0.448256	0.191291	0.0394614	0.320991
1745	New Jersey	Cape May county	34009	34009	1_2, Northeast	northeast	LD	Established	251	97265	0.87	0.28	0.1	0.14	0.59	4553	0.15	2	0.0810129	0.0277406	0.848983	0.0422631
1746	New Jersey	Cumberland county	34011	34011	1_2, Northeast	northeast	LD	Established	786	156898	0.5	0.14	0.16	0.13	0.07	5280	0.21	2.59	0.292852	0.207789	0.160646	0.338714
1747	New Jersey	Essex county	34013	34013	1_2, Northeast	northeast	LD	Established	967	783969	0.33	0.32	0.16	0.11	0.09	20660	0.09	3	0.587956	0.132652	0.0315984	0.247794
1748	New Jersey	Gloucester county	34015	34015	1_2, Northeast	northeast	LD	Established	741	288288	0.81	0.28	0.08	0.1	0.05	7885	0.18	3	0.348054	0.291403	0.0571946	0.303348
1749	New Jersey	Hudson county	34017	34017	1_2, Northeast	northeast	LD	Established	235	634266	0.31	0.36	0.16	0.1	0.09	12719	0	3	0.520002	0.177965	0.0561972	0.245836
1750	New Jersey	Hunterdon county	34019	34019	1_2, Northeast	northeast	LD	Established	2274	128349	0.88	0.48	0.04	0.07	0.05	1048	0.38	4.59	0.224763	0.262726	0.22088	0.291631
1751	New Jersey	Mercer county	34021	34021	1_2, Northeast	northeast	LD	Established	1350	366513	0.54	0.38	0.11	0.08	0.07	7715	0.19	3.71	0.450869	0.174855	0.055722	0.318554
1752	New Jersey	Middlesex county	34023	34023	1_2, Northeast	northeast	LD	Established	982	809858	0.49	0.4	0.08	0.09	0.05	14059	0.11	3	0.410166	0.243867	0.0913765	0.254591
1753	New Jersey	Monmouth county	34025	34025	1_2, Northeast	northeast	LD	Established	2347	630380	0.77	0.4	0.07	0.09	0.1	13978	0.21	3.01	0.228804	0.146436	0.454456	0.170303
1754	New Jersey	Morris county	34027	34027	1_2, Northeast	northeast	LD	Established	3290	492276	0.75	0.49	0.04	0.07	0.05	5260	0.4	3	0.369789	0.225075	0.210249	0.194886
1755	New Jersey	Ocean county	34029	34029	1_2, Northeast	northeast	LD	Established	1426	576567	0.86	0.25	0.1	0.1	0.21	11449	0.32	2.18	0.0902689	0.0949404	0.738589	0.0762017
1756	New Jersey	Passaic county	34031	34031	1_2, Northeast	northeast	LD	Established	1202	501226	0.45	0.26	0.16	0.11	0.05	11138	0.45	3	0.434811	0.177432	0.0934539	0.294303
1757	New Jersey	Salem county	34033	34033	1_2, Northeast	northeast	LD	Established	345	66083	0.77	0.19	0.11	0.12	0.08	1644	0.1	4	0.351669	0.241185	0.0705219	0.336624
1758	New Jersey	Somerset county	34035	34035	1_2, Northeast	northeast	LD	Established	1399	323444	0.62	0.51	0.05	0.08	0.04	4272	0.27	3.98	0.356557	0.243852	0.135991	0.263599
1759	New Jersey	Sussex county	34037	34037	1_2, Northeast	northeast	LD	Established	2664	149265	0.89	0.32	0.05	0.09	0.12	1799	0.52	3.72	0.121287	0.148118	0.567283	0.163313
1760	New Jersey	Union county	34039	34039	1_2, Northeast	northeast	LD	Established	520	536499	0.45	0.32	0.1	0.1	0.06	12225	0.11	3	0.455457	0.220033	0.0475772	0.276933
1761	New Jersey	Warren county	34041	34041	1_2, Northeast	northeast	LD	Established	1695	108692	0.86	0.29	0.07	0.1	0.08	1471	0.46	4.41	0.366618	0.204064	0.132656	0.296662
1795	New York	Albany county	36001	36001	1_2, Northeast	northeast	LD	Established	2099	304204	0.76	0.38	0.13	0.07	0.08	9846	0.51	2.47	0.359767	0.126741	0.142671	0.370822
1796	New York	Allegany county	36003	36003	1_2, Northeast	northeast	LD	Established	25	48946	0.95	0.18	0.17	0.09	0.3	748	0.63	3.76	0.0644226	0.0474029	0.780383	0.107791
1797	New York	Bronx county	36005	36005	1_2, Northeast	northeast	LD	Established	355	1385108	0.11	0.18	0.29	0.12	0.06	23803	0.07	1.99	0.645833	0.0938236	0.0420431	0.218301
1798	New York	Broome county	36007	36007	1_2, Northeast	northeast	LD	Established	303	200600	0.86	0.26	0.17	0.09	0.09	5515	0.63	3	0.317413	0.140781	0.219509	0.322296
1799	New York	Cattaraugus county	36009	36009	1_2, Northeast	northeast	LD	Established	29	80317	0.92	0.17	0.17	0.1	0.22	1887	0.69	3.17	0.0938065	0.0723327	0.682075	0.151786
1800	New York	Cayuga county	36011	36011	1_2, Northeast	northeast	LD	Established	30	80026	0.91	0.19	0.12	0.09	0.14	1597	0.21	2.75	0.143537	0.0967486	0.571967	0.187748
1801	New York	Chautauqua county	36013	36013	1_2, Northeast	northeast	LD	Established	42	134905	0.89	0.21	0.19	0.09	0.19	3551	0.48	3	0.15557	0.0839382	0.597428	0.163064
1802	New York	Chemung county	36015	36015	1_2, Northeast	northeast	LD	Established	44	88830	0.87	0.21	0.16	0.08	0.08	1879	0.65	3	0.334709	0.181631	0.129343	0.354317
1803	New York	Chenango county	36017	36017	1_2, Northeast	northeast	LD	Established	97	50477	0.96	0.17	0.15	0.09	0.17	954	0.61	3	0.0985026	0.0924193	0.604586	0.204492
1804	New York	Clinton county	36019	36019	1_2, Northeast	northeast	LD	Established	83	82128	0.91	0.22	0.14	0.1	0.12	1741	0.6	2	0.149094	0.10915	0.51974	0.222016
1805	New York	Columbia county	36021	36021	1_2, Northeast	northeast	LD	Established	2115	63096	0.88	0.28	0.1	0.07	0.21	1050	0.52	3	0.106275	0.0805066	0.660504	0.152715
1806	New York	Cortland county	36023	36023	1_2, Northeast	northeast	LD	Established	33	49336	0.94	0.24	0.15	0.09	0.09	1002	0.54	3	0.194124	0.117524	0.407135	0.281217
1807	New York	Delaware county	36025	36025	1_2, Northeast	northeast	LD	Established	76	47980	0.93	0.19	0.15	0.09	0.36	713	0.76	2.89	0.0530731	0.0497174	0.819145	0.0780643
1808	New York	Dutchess county	36027	36027	1_2, Northeast	northeast	LD	Established	2821	297488	0.75	0.33	0.09	0.08	0.09	4980	0.51	3	0.287642	0.177457	0.330554	0.204347
1809	New York	Erie county	36029	36029	1_2, Northeast	northeast	LD	Established	90	919040	0.78	0.3	0.14	0.08	0.09	27976	0.34	3	0.359631	0.118093	0.0824776	0.439799
1810	New York	Essex county	36031	36031	1_2, Northeast	northeast	LD	Established	218	39370	0.93	0.25	0.12	0.09	0.37	532	0.82	2	0.0727973	0.044749	0.818542	0.0639118
1811	New York	Franklin county	36033	36033	1_2, Northeast	northeast	LD	Established	52	51599	0.83	0.18	0.18	0.09	0.25	842	0.7	2	0.0826935	0.0611004	0.709693	0.146513
1812	New York	Fulton county	36035	36035	1_2, Northeast	northeast	LD	Established	60	55531	0.94	0.15	0.17	0.11	0.21	1570	0.63	2	0.0952064	0.0833888	0.6503	0.171105
1813	New York	Genesee county	36037	36037	1_2, Northeast	northeast	LD	Established	5	60079	0.91	0.21	0.12	0.08	0.07	1353	0.14	3	0.355723	0.161741	0.15798	0.324557
1814	New York	Greene county	36039	36039	1_2, Northeast	northeast	LD	Established	1310	49221	0.87	0.19	0.15	0.09	0.32	792	0.79	2.43	0.0633855	0.0656227	0.723341	0.147651
1815	New York	Hamilton county	36041	36041	1_2, Northeast	northeast	LD	Established	6	4836	0.96	0.25	0.09	0.1	0.74	48	0.86	2	0.0129042	0.0096393	0.960976	0.0164801
1816	New York	Herkimer county	36043	36043	1_2, Northeast	northeast	LD	Established	112	64519	0.96	0.2	0.15	0.09	0.21	1191	0.65	2.17	0.100326	0.0746776	0.665439	0.159558
1817	New York	Jefferson county	36045	36045	1_2, Northeast	northeast	LD	Established	312	116229	0.86	0.2	0.15	0.09	0.25	2198	0.33	2.54	0.114916	0.0545642	0.745022	0.0854978
1818	New York	Kings county	36047	36047	1_2, Northeast	northeast	LD	Established	1219	2504700	0.36	0.3	0.23	0.1	0.08	43008	0.01	2	0.37813	0.12534	0.0464063	0.450124
1819	New York	Lewis county	36049	36049	1_2, Northeast	northeast	LD	Established	24	27087	0.97	0.13	0.14	0.09	0.3	436	0.63	2.05	0.0491518	0.0350152	0.828839	0.0869943
1820	New York	Livingston county	36051	36051	1_2, Northeast	northeast	LD	Established	15	65393	0.92	0.25	0.12	0.08	0.1	1130	0.28	3.38	0.175755	0.151437	0.483419	0.189388
1821	New York	Madison county	36053	36053	1_2, Northeast	northeast	LD	Established	80	73442	0.94	0.24	0.11	0.08	0.13	1158	0.4	2.75	0.139895	0.109418	0.538096	0.212591
1822	New York	Monroe county	36055	36055	1_2, Northeast	northeast	LD	Established	211	744344	0.73	0.36	0.15	0.08	0.06	23193	0.17	2.8	0.491646	0.167666	0.0798671	0.26082
1823	New York	Montgomery county	36057	36057	1_2, Northeast	northeast	LD	Established	152	50219	0.85	0.16	0.19	0.1	0.12	1092	0.31	2.3	0.224292	0.163024	0.111788	0.500896
1824	New York	Nassau county	36059	36059	1_2, Northeast	northeast	LD	Established	356	1339532	0.65	0.41	0.06	0.07	0.04	17900	0.11	2	0.248814	0.285548	0.20552	0.260117
1825	New York	New York county	36061	36061	1_2, Northeast	northeast	LD	Established	2436	1585873	0.48	0.58	0.18	0.09	0.1	27380	0.02	2	0.39741	0.127577	0.338571	0.136442
1826	New York	Niagara county	36063	36063	1_2, Northeast	northeast	LD	Established	21	216469	0.87	0.21	0.13	0.1	0.09	6322	0.17	2.33	0.338393	0.154601	0.129379	0.377627
1827	New York	Oneida county	36065	36065	1_2, Northeast	northeast	LD	Established	234	234878	0.85	0.22	0.16	0.08	0.11	5636	0.47	2.17	0.25538	0.123386	0.30703	0.314204
1828	New York	Onondaga county	36067	36067	1_2, Northeast	northeast	LD	Established	296	467026	0.79	0.33	0.14	0.08	0.07	11390	0.27	2.43	0.330584	0.151796	0.1702	0.34742
1829	New York	Ontario county	36069	36069	1_2, Northeast	northeast	LD	Established	40	107931	0.92	0.31	0.1	0.07	0.11	1867	0.27	3.41	0.188056	0.135099	0.507344	0.169501
1830	New York	Orange county	36071	36071	1_2, Northeast	northeast	LD	Established	2108	372813	0.68	0.29	0.12	0.08	0.08	8090	0.51	3.34	0.300631	0.225946	0.218649	0.254775
1831	New York	Orleans county	36073	36073	1_2, Northeast	northeast	LD	Reported	6	42883	0.88	0.16	0.13	0.1	0.13	999	0.16	3	0.112889	0.142301	0.464533	0.280277
1832	New York	Oswego county	36075	36075	1_2, Northeast	northeast	LD	Established	100	122109	0.95	0.16	0.16	0.11	0.13	3101	0.46	2.69	0.148652	0.114476	0.523618	0.213254
1833	New York	Otsego county	36077	36077	1_2, Northeast	northeast	LD	Established	182	62259	0.93	0.27	0.16	0.08	0.2	1018	0.54	3	0.107195	0.104109	0.588111	0.200585
1834	New York	Putnam county	36079	36079	1_2, Northeast	northeast	LD	Established	839	99710	0.83	0.39	0.06	0.07	0.08	853	0.65	3	0.173107	0.178448	0.444549	0.203896
1835	New York	Queens county	36081	36081	1_2, Northeast	northeast	LD	Established	717	2230722	0.28	0.3	0.14	0.09	0.07	38303	0.01	2	0.398837	0.184894	0.107144	0.309126
1836	New York	Rensselaer county	36083	36083	1_2, Northeast	northeast	LD	Established	2140	159429	0.86	0.28	0.12	0.08	0.1	4321	0.58	2.26	0.293961	0.126975	0.222501	0.356563
1837	New York	Richmond county	36085	36085	1_2, Northeast	northeast	LD	Established	292	468730	0.64	0.29	0.11	0.09	0.06	8048	0.11	3	0.335637	0.163734	0.058079	0.442549
1838	New York	Rockland county	36087	36087	1_2, Northeast	northeast	LD	Established	1269	311687	0.65	0.41	0.13	0.08	0.05	4290	0.39	2.06	0.413292	0.220145	0.139356	0.227207
1839	New York	Saint Lawrence county	36089	36089	1_2, Northeast	northeast	LD	Established	360	111944	0.93	0.2	0.19	0.1	0.2	2341	0.61	2	0.0739932	0.0610752	0.719415	0.145517
1840	New York	Saratoga county	36091	36091	1_2, Northeast	northeast	LD	Established	1255	219607	0.93	0.37	0.07	0.07	0.11	3055	0.55	2	0.191216	0.130309	0.531274	0.147201
1841	New York	Schenectady county	36093	36093	1_2, Northeast	northeast	LD	Established	265	154727	0.77	0.29	0.12	0.08	0.08	5275	0.51	2.15	0.372128	0.174576	0.0747646	0.378531
1842	New York	Schoharie county	36095	36095	1_2, Northeast	northeast	LD	Established	146	32749	0.94	0.2	0.11	0.09	0.24	450	0.65	3	0.0634686	0.0843788	0.723739	0.128413
1843	New York	Schuyler county	36097	36097	1_2, Northeast	northeast	LD	Established	62	18343	0.96	0.16	0.09	0.09	0.2	182	0.5	3.29	0.0706494	0.0472727	0.690909	0.191169
1844	New York	Seneca county	36099	36099	1_2, Northeast	northeast	LD	Established	19	35251	0.91	0.19	0.12	0.08	0.17	593	0.11	3	0.13283	0.0879245	0.599623	0.179623
1845	New York	Steuben county	36101	36101	1_2, Northeast	northeast	LD	Established	43	98990	0.94	0.2	0.15	0.1	0.18	1749	0.56	3.39	0.109366	0.0754894	0.631579	0.183566
1846	New York	Suffolk county	36103	36103	1_2, Northeast	northeast	LD	Established	1954	1493350	0.72	0.33	0.06	0.08	0.12	30006	0.21	1.99	0.103906	0.10609	0.663117	0.126886
1847	New York	Sullivan county	36105	36105	1_2, Northeast	northeast	LD	Established	361	77547	0.74	0.21	0.17	0.09	0.39	1493	0.81	2.58	0.0787526	0.0654171	0.753032	0.102798
1848	New York	Tioga county	36107	36107	1_2, Northeast	northeast	LD	Established	139	51125	0.96	0.24	0.09	0.08	0.08	537	0.6	3	0.222342	0.149487	0.299514	0.328656
1849	New York	Tompkins county	36109	36109	1_2, Northeast	northeast	LD	Established	378	101564	0.8	0.5	0.2	0.06	0.07	2371	0.43	3	0.337274	0.143332	0.245659	0.273735
1850	New York	Ulster county	36111	36111	1_2, Northeast	northeast	LD	Established	2557	182493	0.82	0.3	0.13	0.08	0.15	3450	0.75	2.58	0.161649	0.11518	0.538327	0.184844
1851	New York	Warren county	36113	36113	1_2, Northeast	northeast	LD	Established	296	65707	0.95	0.27	0.11	0.09	0.28	1192	0.82	2	0.0782414	0.0529061	0.799367	0.0694858
1852	New York	Washington county	36115	36115	1_2, Northeast	northeast	LD	Established	1038	63216	0.93	0.17	0.13	0.08	0.16	789	0.5	2.78	0.113356	0.112505	0.612293	0.161846
1853	New York	Wayne county	36117	36117	1_2, Northeast	northeast	LD	Established	26	93772	0.91	0.2	0.11	0.09	0.11	1790	0.27	3	0.207961	0.129472	0.416145	0.246422
1854	New York	Westchester county	36119	36119	1_2, Northeast	northeast	LD	Established	1153	949113	0.57	0.45	0.09	0.07	0.06	12806	0.4	2	0.349103	0.194752	0.142227	0.313918
1855	New York	Wyoming county	36121	36121	1_2, Northeast	northeast	LD	Established	8	42155	0.9	0.15	0.11	0.1	0.14	441	0.32	3.31	0.131632	0.125152	0.555286	0.18793
1856	New York	Yates county	36123	36123	1_2, Northeast	northeast	LD	Established	24	25348	0.96	0.23	0.16	0.07	0.3	455	0.31	3.42	0.0485657	0.0515853	0.816306	0.083543
1857	North Carolina	Alamance county	37001	37001	4, Southeast	southeast	LD	Established	5	151131	0.67	0.22	0.17	0.11	0.1	5785	0.42	4.3	0.391626	0.21312	0.0380895	0.357164
1858	North Carolina	Alexander county	37003	37003	4, Southeast	southeast	LD	No records	1	37198	0.88	0.11	0.18	0.13	0.11	886	0.51	4.13	0.217687	0.140023	0.186508	0.455782
1859	North Carolina	Alleghany county	37005	37005	4, Southeast	southeast	LD	No records	4	11155	0.88	0.15	0.21	0.12	0.41	59	0.56	5	0.066345	0.064234	0.720145	0.149276
1860	North Carolina	Anson county	37007	37007	4, Southeast	southeast	LD	Reported	1	26948	0.46	0.09	0.22	0.14	0.16	1015	0.59	4.58	0.257002	0.181768	0.129599	0.431631
1861	North Carolina	Ashe county	37009	37009	4, Southeast	southeast	LD	No records	4	27281	0.93	0.19	0.19	0.12	0.32	647	0.73	4.45	0.0665831	0.0567389	0.764274	0.112404
1862	North Carolina	Avery county	37011	37011	4, Southeast	southeast	LD	No records	1	17797	0.9	0.2	0.18	0.11	0.52	260	0.81	2.53	0.064351	0.0376418	0.830888	0.0671187
1863	North Carolina	Beaufort county	37013	37013	4, Southeast	southeast	LD	Established	0	47759	0.66	0.18	0.21	0.12	0.19	1341	0.17	4.07	0.109754	0.109543	0.493575	0.287129
1864	North Carolina	Bertie county	37015	37015	4, Southeast	southeast	LD	Established	2	21282	0.35	0.11	0.24	0.12	0.15	319	0.22	4.55	0.215995	0.0676692	0.269993	0.446343
1865	North Carolina	Bladen county	37017	37017	4, Southeast	southeast	LD	Established	7	35190	0.55	0.11	0.24	0.13	0.19	1435	0.22	3.79	0.186131	0.0821168	0.419708	0.312044
1866	North Carolina	Brunswick county	37019	37019	4, Southeast	southeast	LD	Established	14	107431	0.81	0.25	0.15	0.13	0.4	3400	0.22	3	0.103832	0.0767356	0.767709	0.0517236
1867	North Carolina	Buncombe county	37021	37021	4, Southeast	southeast	LD	No records	13	238318	0.84	0.33	0.17	0.09	0.11	6118	0.66	2.98	0.277156	0.183201	0.295376	0.244268
1868	North Carolina	Burke county	37023	37023	4, Southeast	southeast	LD	No records	3	90912	0.83	0.16	0.19	0.13	0.12	1977	0.66	2.79	0.31468	0.152709	0.173793	0.358818
1869	North Carolina	Cabarrus county	37025	37025	4, Southeast	southeast	LD	No records	9	178011	0.72	0.24	0.12	0.12	0.09	4604	0.42	3.81	0.391325	0.231383	0.0508691	0.326423
1870	North Carolina	Caldwell county	37027	37027	4, Southeast	southeast	LD	No records	4	83029	0.89	0.12	0.19	0.15	0.11	2765	0.7	2.79	0.266682	0.138375	0.211894	0.383048
1871	North Carolina	Camden county	37029	37029	4, Southeast	southeast	LD	Established	2	9980	0.81	0.2	0.07	0.08	0.11	84	0.04	3	0.244755	0.282051	0.191142	0.282051
1872	North Carolina	Carteret county	37031	37031	4, Southeast	southeast	LD	Established	10	66469	0.87	0.24	0.14	0.1	0.4	2291	0.11	3	0.0936869	0.0515822	0.797659	0.0570718
1873	North Carolina	Caswell county	37033	37033	4, Southeast	southeast	LD	No records	2	23719	0.61	0.1	0.21	0.13	0.14	510	0.57	5	0.191043	0.127362	0.215535	0.46606
1874	North Carolina	Catawba county	37035	37035	4, Southeast	southeast	LD	Reported	0	154358	0.78	0.21	0.15	0.13	0.1	6000	0.37	3.37	0.339334	0.200743	0.187027	0.272896
1875	North Carolina	Chatham county	37037	37037	4, Southeast	southeast	LD	Established	15	63505	0.71	0.37	0.11	0.09	0.1	1273	0.61	4.27	0.212173	0.219739	0.106946	0.461142
1876	North Carolina	Cherokee county	37039	37039	4, Southeast	southeast	LD	No records	2	27444	0.92	0.16	0.15	0.13	0.33	155	0.85	2	0.0680319	0.102742	0.636758	0.192468
1877	North Carolina	Chowan county	37041	37041	4, Southeast	southeast	LD	Established	1	14793	0.61	0.19	0.25	0.12	0.17	373	0.12	4.38	0.169106	0.134146	0.319512	0.377236
1878	North Carolina	Clay county	37043	37043	4, Southeast	southeast	LD	No records	0	10587	0.95	0.2	0.23	0.13	0.35	178	0.83	2	0.0883065	0.102823	0.632258	0.176613
1879	North Carolina	Cleveland county	37045	37045	4, Southeast	southeast	LD	No records	6	98078	0.74	0.16	0.2	0.15	0.11	3013	0.42	3.67	0.396015	0.173516	0.0622665	0.368203
1880	North Carolina	Columbus county	37047	37047	4, Southeast	southeast	LD	Established	1	58098	0.6	0.12	0.25	0.13	0.14	2423	0.17	3.61	0.261751	0.120743	0.196454	0.421053
1881	North Carolina	Craven county	37049	37049	4, Southeast	southeast	LD	Established	9	103505	0.67	0.22	0.16	0.11	0.11	3352	0.17	3.64	0.339358	0.210291	0.156708	0.293642
1882	North Carolina	Cumberland county	37051	37051	4, Southeast	southeast	LD	Established	28	319431	0.47	0.22	0.17	0.1	0.1	17877	0.2	3.12	0.509738	0.183228	0.0333766	0.273658
1883	North Carolina	Currituck county	37053	37053	4, Southeast	southeast	LD	Reported	2	23547	0.89	0.17	0.1	0.09	0.39	638	0.05	3	0.0504217	0.0753634	0.823793	0.0504217
1884	North Carolina	Dare county	37055	37055	4, Southeast	southeast	LD	Established	8	33920	0.89	0.31	0.1	0.12	0.57	1917	0.01	1.7	0.181761	0.0232291	0.769536	0.0254737
1885	North Carolina	Davidson county	37057	37057	4, Southeast	southeast	LD	No records	3	162878	0.82	0.17	0.15	0.12	0.11	4242	0.49	4.16	0.338821	0.172236	0.176904	0.312039
1886	North Carolina	Davie county	37059	37059	4, Southeast	southeast	LD	No records	0	41240	0.85	0.25	0.13	0.12	0.11	940	0.47	5	0.215755	0.269945	0.0712494	0.443051
1887	North Carolina	Duplin county	37061	37061	4, Southeast	southeast	LD	Established	4	58505	0.53	0.11	0.24	0.09	0.13	1322	0.18	3.63	0.2691	0.125889	0.0720693	0.532942
1888	North Carolina	Durham county	37063	37063	4, Southeast	southeast	LD	Established	13	267587	0.42	0.45	0.18	0.08	0.09	13263	0.42	4.32	0.5397	0.209311	0.0403901	0.210599
1889	North Carolina	Edgecombe county	37065	37065	4, Southeast	southeast	LD	Established	2	56552	0.38	0.1	0.24	0.16	0.13	2086	0.17	4.41	0.369221	0.113363	0.0677644	0.449652
1890	North Carolina	Forsyth county	37067	37067	4, Southeast	southeast	LD	Reported	33	350670	0.59	0.32	0.18	0.1	0.1	17378	0.38	4.05	0.488255	0.210898	0.0422688	0.258578
1891	North Carolina	Franklin county	37069	37069	4, Southeast	southeast	LD	No records	4	60619	0.63	0.16	0.15	0.11	0.13	1398	0.51	4.57	0.146595	0.144344	0.314012	0.395048
1892	North Carolina	Gaston county	37071	37071	4, Southeast	southeast	LD	No records	3	206086	0.76	0.18	0.17	0.14	0.1	7635	0.45	2.72	0.405942	0.204445	0.0332237	0.35639
1893	North Carolina	Gates county	37073	37073	4, Southeast	southeast	LD	Established	3	12197	0.63	0.12	0.18	0.08	0.1	0	0.24	4	0.13628	0.18232	0.12523	0.556169
1894	North Carolina	Graham county	37075	37075	4, Southeast	southeast	LD	No records	0	8861	0.9	0.13	0.17	0.18	0.38	0	0.91	2	0.0919695	0.0551817	0.683715	0.169134
1895	North Carolina	Granville county	37077	37077	4, Southeast	southeast	LD	Reported	13	59916	0.58	0.16	0.14	0.1	0.1	1858	0.58	4.9	0.261937	0.199636	0.121419	0.417008
1896	North Carolina	Greene county	37079	37079	4, Southeast	southeast	LD	Established	3	21362	0.47	0.12	0.22	0.1	0.11	652	0.14	3	0.236667	0.123333	0.0955556	0.544444
1897	North Carolina	Guilford county	37081	37081	4, Southeast	southeast	LD	Reported	26	488406	0.54	0.33	0.17	0.11	0.1	20668	0.35	3.5	0.498247	0.202674	0.0376362	0.261443
1898	North Carolina	Halifax county	37083	37083	4, Southeast	southeast	LD	Established	0	54691	0.39	0.12	0.25	0.15	0.15	2183	0.35	4.97	0.211755	0.095513	0.19916	0.493571
1899	North Carolina	Harnett county	37085	37085	4, Southeast	southeast	LD	Established	10	114678	0.64	0.18	0.16	0.11	0.11	3417	0.35	3.04	0.366946	0.190773	0.0519759	0.390306
1900	North Carolina	Haywood county	37087	37087	4, Southeast	southeast	LD	Reported	3	59036	0.94	0.23	0.14	0.1	0.27	1611	0.8	2	0.13449	0.0894473	0.604728	0.171334
1901	North Carolina	Henderson county	37089	37089	4, Southeast	southeast	LD	No records	1	106740	0.84	0.28	0.14	0.09	0.17	2188	0.62	2.85	0.181494	0.159901	0.437271	0.221334
1902	North Carolina	Hertford county	37091	37091	4, Southeast	southeast	LD	Established	0	24669	0.34	0.15	0.25	0.11	0.12	602	0.3	4.46	0.269792	0.142967	0.159108	0.428132
1903	North Carolina	Hoke county	37093	37093	4, Southeast	southeast	LD	Established	1	46952	0.41	0.16	0.22	0.1	0.09	1080	0.29	3	0.344253	0.307326	0.0506254	0.297796
1904	North Carolina	Hyde county	37095	37095	4, Southeast	southeast	LD	Established	0	5810	0.59	0.13	0.23	0.11	0.37	0	0.02	3.72	0.337948	0.0301303	0.425081	0.20684
1905	North Carolina	Iredell county	37097	37097	4, Southeast	southeast	LD	No records	12	159437	0.78	0.23	0.14	0.13	0.11	4599	0.39	4.27	0.331495	0.208515	0.203001	0.256989
1906	North Carolina	Jackson county	37099	37099	4, Southeast	southeast	LD	No records	1	40271	0.81	0.27	0.2	0.11	0.37	1021	0.86	2	0.0890339	0.0626184	0.721953	0.126394
1907	North Carolina	Johnston county	37101	37101	4, Southeast	southeast	LD	Established	7	168878	0.7	0.2	0.16	0.1	0.09	4310	0.25	3.3	0.323229	0.225359	0.0689416	0.38247
1908	North Carolina	Jones county	37103	37103	4, Southeast	southeast	LD	Established	4	10153	0.61	0.11	0.17	0.11	0.14	18	0.22	3.9	0.150522	0.129657	0.114754	0.605067
1909	North Carolina	Lee county	37105	37105	4, Southeast	southeast	LD	No records	3	57866	0.59	0.2	0.17	0.13	0.09	1519	0.53	3.75	0.340712	0.227141	0.072666	0.35948
1910	North Carolina	Lenoir county	37107	37107	4, Southeast	southeast	LD	Reported	7	59495	0.51	0.14	0.25	0.12	0.11	1805	0.16	3.03	0.329582	0.138907	0.0549839	0.476527
1911	North Carolina	Lincoln county	37109	37109	4, Southeast	southeast	LD	No records	11	78265	0.86	0.19	0.15	0.13	0.1	2071	0.42	3.77	0.284415	0.206489	0.160703	0.348393
1912	North Carolina	McDowell county	37111	37111	4, Southeast	southeast	LD	No records	1	44996	0.89	0.14	0.19	0.13	0.14	1030	0.78	2.58	0.16532	0.106734	0.395286	0.33266
1913	North Carolina	Macon county	37113	37113	4, Southeast	southeast	LD	No records	2	33922	0.9	0.2	0.2	0.12	0.42	712	0.85	2	0.0550028	0.0641074	0.765816	0.115074
1914	North Carolina	Madison county	37115	37115	4, Southeast	southeast	LD	No records	2	20764	0.95	0.18	0.17	0.1	0.2	240	0.81	2.45	0.116367	0.0998108	0.478713	0.305109
1915	North Carolina	Martin county	37117	37117	4, Southeast	southeast	LD	Established	1	24505	0.52	0.12	0.25	0.13	0.12	878	0.17	4	0.259019	0.0974026	0.0851371	0.558442
1916	North Carolina	Mecklenburg county	37119	37119	4, Southeast	southeast	LD	Reported	26	919628	0.51	0.4	0.15	0.11	0.09	38958	0.25	3.21	0.519602	0.233435	0.066314	0.180649
1917	North Carolina	Mitchell county	37121	37121	4, Southeast	southeast	LD	No records	2	15579	0.94	0.17	0.19	0.12	0.23	62	0.83	2.81	0.10355	0.0828402	0.586292	0.227318
1918	North Carolina	Montgomery county	37123	37123	4, Southeast	southeast	LD	No records	3	27798	0.64	0.15	0.26	0.12	0.34	793	0.69	4.88	0.061825	0.0530726	0.728492	0.156611
1919	North Carolina	Moore county	37125	37125	4, Southeast	southeast	LD	Reported	1	88247	0.78	0.3	0.15	0.1	0.15	2039	0.5	4.08	0.206094	0.162031	0.294687	0.337187
1920	North Carolina	Nash county	37127	37127	4, Southeast	southeast	LD	Established	9	95840	0.54	0.19	0.18	0.13	0.11	3262	0.34	3.77	0.397425	0.180506	0.0674956	0.354574
1921	North Carolina	New Hanover county	37129	37129	4, Southeast	southeast	LD	Established	11	202667	0.77	0.37	0.16	0.1	0.15	9014	0.11	3.3	0.31397	0.145744	0.434698	0.105588
1922	North Carolina	Northampton county	37131	37131	4, Southeast	southeast	LD	No records	3	22099	0.39	0.09	0.27	0.12	0.21	464	0.28	4.97	0.0914954	0.0773881	0.453043	0.378073
1923	North Carolina	Onslow county	37133	37133	4, Southeast	southeast	LD	Established	23	177772	0.69	0.18	0.14	0.08	0.12	5573	0.23	3.97	0.219818	0.113597	0.48119	0.185395
1924	North Carolina	Orange county	37135	37135	4, Southeast	southeast	LD	Established	36	133801	0.71	0.55	0.17	0.07	0.07	3609	0.59	4.46	0.441546	0.188647	0.092029	0.277778
1925	North Carolina	Pamlico county	37137	37137	4, Southeast	southeast	LD	Established	2	13144	0.75	0.18	0.14	0.1	0.27	258	0.14	3	0.0919765	0.0900196	0.588063	0.229941
1926	North Carolina	Pasquotank county	37139	37139	4, Southeast	southeast	LD	Reported	8	40661	0.55	0.21	0.18	0.1	0.11	1091	0.04	3	0.329249	0.251465	0.0863079	0.332978
1927	North Carolina	Pender county	37141	37141	4, Southeast	southeast	LD	Established	6	52217	0.74	0.2	0.18	0.11	0.24	907	0.21	3.74	0.159599	0.099202	0.591144	0.150055
1928	North Carolina	Perquimans county	37143	37143	4, Southeast	southeast	LD	Established	3	13453	0.71	0.17	0.19	0.11	0.2	176	0.09	4.64	0.133285	0.10951	0.40634	0.350865
1929	North Carolina	Person county	37145	37145	4, Southeast	southeast	LD	No records	5	39464	0.67	0.15	0.16	0.12	0.13	1222	0.54	5	0.215463	0.13646	0.313054	0.335023
1930	North Carolina	Pitt county	37147	37147	4, Southeast	southeast	LD	Reported	10	168148	0.57	0.28	0.24	0.1	0.1	2416	0.13	4.07	0.559827	0.174963	0.0443815	0.220828
1931	North Carolina	Polk county	37149	37149	4, Southeast	southeast	LD	No records	1	20510	0.88	0.27	0.16	0.1	0.21	317	0.67	4	0.139582	0.124028	0.49079	0.2456
1932	North Carolina	Randolph county	37151	37151	4, Southeast	southeast	LD	Reported	11	141752	0.81	0.14	0.17	0.12	0.09	4687	0.53	4	0.354446	0.193896	0.058398	0.39326
1933	North Carolina	Richmond county	37153	37153	4, Southeast	southeast	LD	No records	1	46639	0.59	0.12	0.25	0.15	0.11	3064	0.48	3.65	0.303726	0.149047	0.0814558	0.465771
1934	North Carolina	Robeson county	37155	37155	4, Southeast	southeast	LD	Established	3	134168	0.27	0.13	0.32	0.14	0.09	8242	0.1	3.2	0.399032	0.154607	0.0645772	0.381784
1935	North Carolina	Rockingham county	37157	37157	4, Southeast	southeast	LD	No records	3	93643	0.73	0.13	0.17	0.13	0.11	3507	0.54	4.38	0.335998	0.161703	0.0781531	0.424146
1936	North Carolina	Rowan county	37159	37159	4, Southeast	southeast	LD	Established	6	138428	0.74	0.17	0.19	0.14	0.12	3904	0.43	4.11	0.328242	0.168717	0.126432	0.376609
1937	North Carolina	Rutherford county	37161	37161	4, Southeast	southeast	LD	Reported	7	67810	0.84	0.16	0.2	0.17	0.19	2009	0.6	3.55	0.183562	0.111666	0.41937	0.285402
1938	North Carolina	Sampson county	37163	37163	4, Southeast	southeast	LD	Established	9	63431	0.53	0.13	0.21	0.1	0.12	1800	0.17	3.21	0.231031	0.0987922	0.0913596	0.578817
1939	North Carolina	Scotland county	37165	37165	4, Southeast	southeast	LD	Established	1	36157	0.46	0.15	0.31	0.18	0.1	1608	0.28	3	0.343255	0.129829	0.089297	0.437619
1940	North Carolina	Stanly county	37167	37167	4, Southeast	southeast	LD	No records	10	60585	0.82	0.16	0.15	0.13	0.13	1429	0.46	4.34	0.262709	0.140585	0.231468	0.365237
1941	North Carolina	Stokes county	37169	37169	4, Southeast	southeast	LD	Established	1	47401	0.92	0.12	0.17	0.11	0.11	1137	0.63	4.03	0.179825	0.164673	0.176236	0.479266
1942	North Carolina	Surry county	37171	37171	4, Southeast	southeast	LD	Reported	5	73673	0.85	0.15	0.18	0.12	0.11	2245	0.55	4.36	0.248068	0.159606	0.143086	0.449241
1943	North Carolina	Swain county	37173	37173	4, Southeast	southeast	LD	No records	0	13981	0.66	0.18	0.23	0.15	0.35	433	0.92	2	0.152737	0.0521141	0.638479	0.15667
1944	North Carolina	Transylvania county	37175	37175	4, Southeast	southeast	LD	No records	2	33090	0.91	0.27	0.14	0.1	0.25	606	0.85	2.34	0.0935207	0.0949885	0.663032	0.148459
1945	North Carolina	Tyrrell county	37177	37177	4, Southeast	southeast	LD	Established	3	4407	0.53	0.1	0.22	0.15	0.23	65	0.02	3.51	0.0824524	0.0930233	0.414376	0.410148
1946	North Carolina	Union county	37179	37179	4, Southeast	southeast	LD	No records	17	201292	0.75	0.31	0.1	0.1	0.07	2925	0.41	3.96	0.2501	0.333999	0.0858969	0.330004
1947	North Carolina	Vance county	37181	37181	4, Southeast	southeast	LD	Reported	2	45422	0.42	0.11	0.28	0.14	0.13	3410	0.52	5	0.24786	0.1377	0.282471	0.331969
1948	North Carolina	Wake county	37183	37183	4, Southeast	southeast	LD	Established	84	900993	0.62	0.48	0.11	0.08	0.07	22454	0.37	3.59	0.445878	0.266427	0.0737658	0.213928
1949	North Carolina	Warren county	37185	37185	4, Southeast	southeast	LD	Established	1	20972	0.38	0.14	0.24	0.14	0.3	658	0.61	5	0.0737446	0.056528	0.622382	0.247346
1950	North Carolina	Washington county	37187	37187	4, Southeast	southeast	LD	Established	0	13228	0.45	0.12	0.27	0.14	0.15	393	0.06	3.89	0.248705	0.156477	0.233161	0.361658
1951	North Carolina	Watauga county	37189	37189	4, Southeast	southeast	LD	No records	5	51079	0.92	0.38	0.29	0.08	0.37	1142	0.76	2.99	0.0929777	0.0602523	0.766405	0.0803648
1952	North Carolina	Wayne county	37191	37191	4, Southeast	southeast	LD	Established	5	122623	0.56	0.16	0.22	0.09	0.1	5017	0.12	3.19	0.37671	0.161977	0.0379054	0.423408
1953	North Carolina	Wilkes county	37193	37193	4, Southeast	southeast	LD	No records	7	69340	0.89	0.12	0.22	0.13	0.14	1706	0.7	4.48	0.230818	0.104357	0.259724	0.405101
1954	North Carolina	Wilson county	37195	37195	4, Southeast	southeast	LD	No records	7	81234	0.49	0.18	0.23	0.14	0.1	2976	0.16	3	0.432234	0.174415	0.0388842	0.354466
1955	North Carolina	Yadkin county	37197	37197	4, Southeast	southeast	LD	No records	2	38406	0.86	0.12	0.18	0.11	0.11	1026	0.43	5	0.259299	0.127224	0.0738544	0.539623
1956	North Carolina	Yancey county	37199	37199	4, Southeast	southeast	LD	No records	0	17818	0.94	0.16	0.19	0.12	0.31	260	0.85	2.9	0.106848	0.0867769	0.614227	0.192149
1957	North Dakota	Adams county	38001	38001	8, Central-Mountain	uppermidwest	LD	No records	0	2343	0.97	0.21	0.11	0.03	0.2	11	0	2	0.164875	0.0645161	0.37276	0.397849
1958	North Dakota	Barnes county	38003	38003	8, Central-Mountain	uppermidwest	LD	No records	2	11066	0.96	0.26	0.11	0.05	0.15	98	0.01	2	0.231207	0.0569476	0.406606	0.305239
1959	North Dakota	Benson county	38005	38005	8, Central-Mountain	uppermidwest	LD	No records	1	6660	0.43	0.11	0.36	0.05	0.24	17	0.01	2	0.114365	0.0488145	0.387727	0.449093
1960	North Dakota	Billings county	38007	38007	8, Central-Mountain	uppermidwest	LD	No records	0	783	0.98	0.23	0.09	0.03	0.26	3	0.08	2	0.0634921	0	0.547619	0.388889
1961	North Dakota	Bottineau county	38009	38009	8, Central-Mountain	uppermidwest	LD	Established	2	6429	0.94	0.22	0.13	0.04	0.35	26	0.05	2	0.0801856	0.0417495	0.646786	0.231279
1962	North Dakota	Bowman county	38011	38011	8, Central-Mountain	uppermidwest	LD	No records	0	3151	0.96	0.22	0.07	0.03	0.18	1	0	2	0.191275	0.0671141	0.208054	0.533557
1963	North Dakota	Burke county	38013	38013	8, Central-Mountain	uppermidwest	LD	No records	0	1968	0.96	0.16	0.11	0.03	0.32	24	0	2	0.0444965	0.0655738	0.325527	0.564403
1964	North Dakota	Burleigh county	38015	38015	8, Central-Mountain	uppermidwest	LD	No records	9	81308	0.92	0.33	0.08	0.04	0.05	1661	0	2	0.295276	0.237908	0.133296	0.333521
1965	North Dakota	Cass county	38017	38017	8, Central-Mountain	uppermidwest	LD	No records	66	149778	0.9	0.37	0.13	0.04	0.06	3531	0.01	2	0.563258	0.185937	0.0787324	0.172072
1966	North Dakota	Cavalier county	38019	38019	8, Central-Mountain	uppermidwest	LD	No records	0	3993	0.97	0.17	0.08	0.03	0.21	38	0.03	2	0.164969	0.10387	0.319756	0.411405
1967	North Dakota	Dickey county	38021	38021	8, Central-Mountain	uppermidwest	LD	No records	0	5289	0.95	0.24	0.1	0.03	0.17	22	0.01	2	0.232456	0.0833333	0.280702	0.403509
1968	North Dakota	Divide county	38023	38023	8, Central-Mountain	uppermidwest	LD	No records	0	2071	0.97	0.21	0.1	0.02	0.26	0	0	2	0.0172911	0.0230548	0.299712	0.659942
1969	North Dakota	Dunn county	38025	38025	8, Central-Mountain	uppermidwest	LD	No records	0	3536	0.84	0.17	0.09	0.03	0.34	0	0.08	2	0.0601915	0.0123119	0.532148	0.395349
1970	North Dakota	Eddy county	38027	38027	8, Central-Mountain	uppermidwest	LD	Established	0	2385	0.94	0.19	0.18	0.05	0.2	12	0.01	2	0.0827068	0.037594	0.176692	0.703008
1971	North Dakota	Emmons county	38029	38029	8, Central-Mountain	uppermidwest	LD	No records	0	3550	0.98	0.15	0.15	0.07	0.24	31	0	2	0.0773931	0.095723	0.468432	0.358452
1972	North Dakota	Foster county	38031	38031	8, Central-Mountain	uppermidwest	LD	No records	0	3343	0.98	0.19	0.11	0.03	0.17	4	0	2	0.0686275	0.0751634	0.470588	0.385621
1973	North Dakota	Golden Valley county	38033	38033	8, Central-Mountain	uppermidwest	LD	No records	0	1680	0.96	0.2	0.13	0.03	0.2	12	0.02	2	0.108808	0.0259067	0.316062	0.549223
1974	North Dakota	Grand Forks county	38035	38035	8, Central-Mountain	uppermidwest	LD	Established	28	66861	0.89	0.33	0.17	0.04	0.07	1693	0.02	2	0.452517	0.144785	0.0700571	0.332641
1975	North Dakota	Grant county	38037	38037	8, Central-Mountain	uppermidwest	LD	No records	0	2394	0.97	0.15	0.14	0.04	0.33	26	0.01	2	0.0587189	0.0284698	0.535587	0.377224
1976	North Dakota	Griggs county	38039	38039	8, Central-Mountain	uppermidwest	LD	No records	2	2420	0.99	0.16	0.08	0.03	0.23	5	0.01	2	0.0757576	0.0575758	0.439394	0.427273
1977	North Dakota	Hettinger county	38041	38041	8, Central-Mountain	uppermidwest	LD	No records	0	2477	0.96	0.18	0.12	0.03	0.25	8	0	2	0.0363128	0.0391061	0.536313	0.388268
1978	North Dakota	Kidder county	38043	38043	8, Central-Mountain	uppermidwest	LD	No records	0	2435	0.96	0.18	0.14	0.05	0.37	5	0	2	0.0325203	0.0455285	0.58374	0.338211
1979	North Dakota	LaMoure county	38045	38045	8, Central-Mountain	uppermidwest	LD	No records	1	4139	0.98	0.21	0.09	0.04	0.19	1	0.01	2	0.179177	0.0774818	0.256659	0.486683
1980	North Dakota	Logan county	38047	38047	8, Central-Mountain	uppermidwest	LD	No records	0	1990	0.98	0.13	0.11	0.04	0.26	14	0	2	0.0664452	0.202658	0.431894	0.299003
1981	North Dakota	McHenry county	38049	38049	8, Central-Mountain	uppermidwest	LD	No records	0	5395	0.97	0.16	0.14	0.05	0.19	12	0.01	2	0.110333	0.0577933	0.222417	0.609457
1982	North Dakota	McIntosh county	38051	38051	8, Central-Mountain	uppermidwest	LD	No records	0	2809	0.97	0.19	0.12	0.04	0.3	6	0	2	0.0816697	0.107078	0.479129	0.332123
1983	North Dakota	McKenzie county	38053	38053	8, Central-Mountain	uppermidwest	LD	No records	0	6360	0.75	0.2	0.13	0.02	0.22	45	0.08	2	0.138235	0.0279412	0.341176	0.492647
1984	North Dakota	McLean county	38055	38055	8, Central-Mountain	uppermidwest	LD	No records	0	8962	0.9	0.17	0.11	0.05	0.3	109	0.01	2	0.0815121	0.037212	0.686356	0.19492
1985	North Dakota	Mercer county	38057	38057	8, Central-Mountain	uppermidwest	LD	No records	0	8424	0.95	0.2	0.07	0.05	0.19	80	0.03	2	0.157576	0.0533333	0.584242	0.204848
1986	North Dakota	Morton county	38059	38059	8, Central-Mountain	uppermidwest	LD	No records	3	27471	0.93	0.24	0.09	0.05	0.07	338	0.02	2	0.201266	0.188608	0.168354	0.441772
1987	North Dakota	Mountrail county	38061	38061	8, Central-Mountain	uppermidwest	LD	No records	0	7673	0.64	0.19	0.12	0.03	0.32	78	0.01	2	0.0535445	0.0263952	0.684012	0.236048
1988	North Dakota	Nelson county	38063	38063	8, Central-Mountain	uppermidwest	LD	No records	0	3126	0.96	0.21	0.08	0.04	0.24	48	0	2	0.110375	0.0596026	0.253863	0.576159
1989	North Dakota	Oliver county	38065	38065	8, Central-Mountain	uppermidwest	LD	No records	0	1846	0.96	0.15	0.11	0.06	0.17	1	0.02	2	0.308725	0.0738255	0.181208	0.436242
1990	North Dakota	Pembina county	38067	38067	8, Central-Mountain	uppermidwest	LD	Established	1	7413	0.94	0.2	0.08	0.06	0.16	44	0.03	2	0.222591	0.151163	0.134551	0.491694
1991	North Dakota	Pierce county	38069	38069	8, Central-Mountain	uppermidwest	LD	No records	0	4357	0.94	0.13	0.1	0.05	0.17	45	0	2	0.175824	0.10989	0.214286	0.5
1992	North Dakota	Ramsey county	38071	38071	8, Central-Mountain	uppermidwest	LD	Established	2	11451	0.87	0.22	0.12	0.04	0.12	323	0	2	0.25	0.0712121	0.318182	0.360606
1993	North Dakota	Ransom county	38073	38073	8, Central-Mountain	uppermidwest	LD	Reported	2	5457	0.97	0.17	0.11	0.05	0.13	51	0.02	2	0.263006	0.112717	0.208092	0.416185
1994	North Dakota	Renville county	38075	38075	8, Central-Mountain	uppermidwest	LD	No records	0	2470	0.97	0.17	0.08	0.03	0.23	20	0	2	0.0553846	0.0830769	0.483077	0.378462
1995	North Dakota	Richland county	38077	38077	8, Central-Mountain	uppermidwest	LD	No records	5	16321	0.94	0.21	0.12	0.04	0.11	228	0.01	2	0.36385	0.170188	0.105634	0.360329
1996	North Dakota	Rolette county	38079	38079	8, Central-Mountain	uppermidwest	LD	Reported	1	13937	0.2	0.19	0.36	0.11	0.11	47	0.13	2	0.222411	0.0628183	0.237691	0.47708
1997	North Dakota	Sargent county	38081	38081	8, Central-Mountain	uppermidwest	LD	No records	0	3829	0.97	0.18	0.08	0.04	0.16	33	0.01	2	0.221884	0.273556	0.176292	0.328267
1998	North Dakota	Sheridan county	38083	38083	8, Central-Mountain	uppermidwest	LD	No records	0	1321	0.96	0.15	0.17	0.04	0.28	17	0	2	0.0522088	0.0361446	0.493976	0.417671
1999	North Dakota	Sioux county	38085	38085	8, Central-Mountain	uppermidwest	LD	No records	0	4153	0.12	0.16	0.45	0.05	0.12	0	0.01	2	0.254902	0.0261438	0.169935	0.54902
2000	North Dakota	Slope county	38087	38087	8, Central-Mountain	uppermidwest	LD	No records	0	727	0.97	0.23	0.1	0.02	0.25	2	0.01	2	0.0454545	0.0181818	0.390909	0.545455
2001	North Dakota	Stark county	38089	38089	8, Central-Mountain	uppermidwest	LD	No records	2	24199	0.94	0.24	0.08	0.03	0.06	458	0	2	0.263077	0.141538	0.169231	0.426154
2002	North Dakota	Steele county	38091	38091	8, Central-Mountain	uppermidwest	LD	Reported	0	1975	0.97	0.18	0.06	0.03	0.26	3	0.01	2	0.0684039	0.0456026	0.579805	0.306189
2003	North Dakota	Stutsman county	38093	38093	8, Central-Mountain	uppermidwest	LD	No records	1	21100	0.95	0.24	0.11	0.04	0.09	350	0	2	0.161117	0.119227	0.373792	0.345865
2004	North Dakota	Towner county	38095	38095	8, Central-Mountain	uppermidwest	LD	No records	1	2246	0.96	0.23	0.06	0.03	0.28	34	0	2	0.289277	0.0698254	0.261845	0.379052
2005	North Dakota	Traill county	38097	38097	8, Central-Mountain	uppermidwest	LD	No records	4	8121	0.95	0.28	0.1	0.04	0.1	56	0.01	2	0.248705	0.178756	0.15544	0.417098
2006	North Dakota	Walsh county	38099	38099	8, Central-Mountain	uppermidwest	LD	No records	3	11119	0.88	0.16	0.11	0.05	0.14	159	0.01	2	0.222074	0.12234	0.117021	0.538564
2007	North Dakota	Ward county	38101	38101	8, Central-Mountain	uppermidwest	LD	No records	4	61675	0.89	0.26	0.1	0.04	0.06	875	0.01	2	0.274052	0.153936	0.18484	0.387172
2008	North Dakota	Wells county	38103	38103	8, Central-Mountain	uppermidwest	LD	No records	0	4207	0.98	0.19	0.1	0.04	0.22	44	0	2	0.120818	0.0650558	0.306691	0.507435
2009	North Dakota	Williams county	38105	38105	8, Central-Mountain	uppermidwest	LD	No records	1	22398	0.91	0.19	0.08	0.02	0.11	397	0.01	2	0.127242	0.0623399	0.356106	0.454313
2010	Ohio	Adams county	39001	39001	5, Upper Midwest	uppermidwest	LD	Established	0	28550	0.97	0.11	0.23	0.16	0.14	310	0.59	3	0.184599	0.146914	0.291098	0.377389
2011	Ohio	Allen county	39003	39003	5, Upper Midwest	uppermidwest	LD	No records	6	106331	0.82	0.17	0.19	0.11	0.1	3981	0.08	2	0.342922	0.189041	0.0522831	0.415753
2012	Ohio	Ashland county	39005	39005	5, Upper Midwest	uppermidwest	LD	Reported	2	53139	0.97	0.19	0.16	0.12	0.09	999	0.33	3	0.276093	0.236504	0.212339	0.275064
2013	Ohio	Ashtabula county	39007	39007	5, Upper Midwest	uppermidwest	LD	Established	3	101497	0.91	0.13	0.18	0.13	0.15	541	0.41	3	0.193735	0.168646	0.363569	0.27405
2014	Ohio	Athens county	39009	39009	5, Upper Midwest	uppermidwest	LD	Reported	4	64757	0.91	0.28	0.32	0.11	0.11	1744	0.7	4	0.302814	0.148557	0.203776	0.344852
2015	Ohio	Auglaize county	39011	39011	5, Upper Midwest	uppermidwest	LD	Reported	1	45949	0.97	0.16	0.08	0.1	0.08	242	0.07	2	0.308122	0.223807	0.176689	0.291383
2016	Ohio	Belmont county	39013	39013	5, Upper Midwest	uppermidwest	LD	Established	3	70400	0.94	0.14	0.15	0.11	0.12	711	0.57	4	0.206467	0.146038	0.183939	0.463557
2017	Ohio	Brown county	39015	39015	5, Upper Midwest	uppermidwest	LD	Reported	0	44846	0.97	0.1	0.13	0.13	0.12	531	0.36	3	0.188456	0.184084	0.289025	0.338435
2018	Ohio	Butler county	39017	39017	5, Upper Midwest	uppermidwest	LD	Reported	9	368130	0.84	0.27	0.14	0.1	0.08	14017	0.19	2	0.494599	0.201413	0.0380898	0.265898
2019	Ohio	Carroll county	39019	39019	5, Upper Midwest	uppermidwest	LD	Established	4	28836	0.97	0.11	0.15	0.13	0.17	176	0.56	4	0.117596	0.0929529	0.607436	0.182015
2020	Ohio	Champaign county	39021	39021	5, Upper Midwest	uppermidwest	LD	No records	1	40097	0.94	0.15	0.15	0.12	0.09	916	0.1	2	0.291024	0.237027	0.0638149	0.408135
2021	Ohio	Clark county	39023	39023	5, Upper Midwest	uppermidwest	LD	No records	5	138333	0.85	0.17	0.18	0.11	0.1	6136	0.08	2	0.344453	0.211336	0.0333603	0.41085
2022	Ohio	Clermont county	39025	39025	5, Upper Midwest	uppermidwest	LD	Reported	6	197363	0.95	0.25	0.1	0.1	0.07	6199	0.48	3	0.40048	0.256005	0.0708648	0.272649
2023	Ohio	Clinton county	39027	39027	5, Upper Midwest	uppermidwest	LD	No records	1	42040	0.94	0.14	0.15	0.17	0.11	876	0.14	2	0.384295	0.207488	0.0530421	0.355174
2024	Ohio	Columbiana county	39029	39029	5, Upper Midwest	uppermidwest	LD	Established	7	107841	0.95	0.13	0.16	0.13	0.09	549	0.44	4	0.266969	0.217707	0.131896	0.383428
2025	Ohio	Coshocton county	39031	39031	5, Upper Midwest	uppermidwest	LD	Established	3	36901	0.97	0.12	0.17	0.13	0.11	666	0.55	4	0.216216	0.138315	0.298887	0.346582
2026	Ohio	Crawford county	39033	39033	5, Upper Midwest	uppermidwest	LD	No records	0	43784	0.96	0.11	0.15	0.13	0.1	866	0.09	2	0.321567	0.194874	0.0435203	0.440039
2027	Ohio	Cuyahoga county	39035	39035	5, Upper Midwest	uppermidwest	LD	Established	36	1280122	0.61	0.29	0.18	0.09	0.12	36004	0.18	2	0.441824	0.156896	0.0321092	0.369171
2028	Ohio	Darke county	39037	39037	5, Upper Midwest	uppermidwest	LD	No records	0	52959	0.97	0.12	0.12	0.11	0.08	774	0.05	2	0.265963	0.240977	0.0771793	0.41588
2029	Ohio	Defiance county	39039	39039	5, Upper Midwest	uppermidwest	LD	No records	0	39037	0.88	0.16	0.15	0.12	0.09	875	0.08	2	0.268994	0.255989	0.073922	0.401095
2030	Ohio	Delaware county	39041	39041	5, Upper Midwest	uppermidwest	LD	Reported	18	174214	0.88	0.5	0.05	0.07	0.06	2961	0.18	2	0.281371	0.367606	0.122167	0.228856
2031	Ohio	Erie county	39043	39043	5, Upper Midwest	uppermidwest	LD	Reported	0	77079	0.85	0.2	0.13	0.11	0.16	2042	0.17	1.98	0.216541	0.124144	0.478864	0.180451
2032	Ohio	Fairfield county	39045	39045	5, Upper Midwest	uppermidwest	LD	Reported	9	146156	0.89	0.26	0.11	0.09	0.08	4727	0.26	3	0.315741	0.239205	0.164268	0.280786
2033	Ohio	Fayette county	39047	39047	5, Upper Midwest	uppermidwest	LD	Reported	0	29030	0.94	0.13	0.19	0.13	0.1	1026	0.05	2	0.311854	0.260939	0.0302307	0.396977
2034	Ohio	Franklin county	39049	39049	5, Upper Midwest	uppermidwest	LD	Reported	44	1163414	0.67	0.36	0.18	0.09	0.1	60809	0.1	2	0.484955	0.187684	0.0382175	0.289143
2035	Ohio	Fulton county	39051	39051	5, Upper Midwest	uppermidwest	LD	No records	2	42698	0.9	0.17	0.1	0.12	0.07	900	0.06	2	0.301066	0.242822	0.0918786	0.364233
2036	Ohio	Gallia county	39053	39053	5, Upper Midwest	uppermidwest	LD	Established	0	30934	0.94	0.15	0.19	0.12	0.13	1213	0.59	3	0.21256	0.144928	0.217928	0.424584
2037	Ohio	Geauga county	39055	39055	5, Upper Midwest	uppermidwest	LD	Reported	6	93389	0.96	0.35	0.08	0.07	0.06	633	0.47	3	0.202077	0.31891	0.17698	0.301601
2038	Ohio	Greene county	39057	39057	5, Upper Midwest	uppermidwest	LD	Reported	9	161573	0.85	0.35	0.13	0.1	0.08	4255	0.11	2	0.450557	0.205447	0.0663498	0.277646
2039	Ohio	Guernsey county	39059	39059	5, Upper Midwest	uppermidwest	LD	Established	5	40087	0.95	0.13	0.19	0.13	0.16	1039	0.63	4	0.152196	0.115991	0.417365	0.314449
2040	Ohio	Hamilton county	39061	39061	5, Upper Midwest	uppermidwest	LD	Established	28	802374	0.68	0.33	0.17	0.1	0.12	36096	0.32	2	0.4823	0.177503	0.0386927	0.301504
2041	Ohio	Hancock county	39063	39063	5, Upper Midwest	uppermidwest	LD	No records	1	74782	0.91	0.25	0.14	0.09	0.09	1745	0.06	2	0.414175	0.216661	0.0540813	0.315082
2042	Ohio	Hardin county	39065	39065	5, Upper Midwest	uppermidwest	LD	No records	0	32058	0.96	0.14	0.18	0.11	0.1	807	0.07	2	0.307175	0.230194	0.0500747	0.412556
2043	Ohio	Harrison county	39067	39067	5, Upper Midwest	uppermidwest	LD	Established	2	15864	0.96	0.08	0.19	0.13	0.2	243	0.62	5	0.0845499	0.0833333	0.473844	0.358273
2044	Ohio	Henry county	39069	39069	5, Upper Midwest	uppermidwest	LD	No records	1	28215	0.92	0.13	0.13	0.13	0.09	676	0.04	2	0.227405	0.279883	0.0641399	0.428571
2045	Ohio	Highland county	39071	39071	5, Upper Midwest	uppermidwest	LD	Reported	1	43589	0.96	0.11	0.18	0.17	0.14	1286	0.3	3	0.221809	0.196502	0.244138	0.337551
2046	Ohio	Hocking county	39073	39073	5, Upper Midwest	uppermidwest	LD	Established	3	29380	0.97	0.13	0.17	0.12	0.15	832	0.79	4	0.121094	0.207031	0.457031	0.214844
2047	Ohio	Holmes county	39075	39075	5, Upper Midwest	uppermidwest	LD	Established	3	42366	0.98	0.08	0.16	0.08	0.08	306	0.37	4	0.232014	0.105216	0.374101	0.288669
2048	Ohio	Huron county	39077	39077	5, Upper Midwest	uppermidwest	LD	No records	2	59626	0.92	0.12	0.15	0.13	0.09	851	0.17	2	0.35564	0.207912	0.103535	0.332912
2049	Ohio	Jackson county	39079	39079	5, Upper Midwest	uppermidwest	LD	Established	1	33225	0.97	0.14	0.25	0.13	0.11	447	0.61	4	0.247305	0.228916	0.17565	0.348129
2050	Ohio	Jefferson county	39081	39081	5, Upper Midwest	uppermidwest	LD	Established	4	69709	0.91	0.15	0.17	0.15	0.11	1732	0.65	5	0.228679	0.175679	0.0680656	0.527576
2051	Ohio	Knox county	39083	39083	5, Upper Midwest	uppermidwest	LD	Established	4	60921	0.96	0.2	0.15	0.1	0.1	88	0.35	4	0.227399	0.160892	0.348068	0.26364
2052	Ohio	Lake county	39085	39085	5, Upper Midwest	uppermidwest	LD	Established	5	230041	0.91	0.25	0.09	0.08	0.07	4314	0.33	2	0.374965	0.251632	0.107721	0.265683
2053	Ohio	Lawrence county	39087	39087	5, Upper Midwest	uppermidwest	LD	Established	0	62450	0.95	0.15	0.16	0.1	0.1	1056	0.71	3	0.215291	0.176113	0.108026	0.500571
2054	Ohio	Licking county	39089	39089	5, Upper Midwest	uppermidwest	LD	Established	9	166492	0.92	0.22	0.12	0.1	0.08	4495	0.36	4	0.326103	0.222935	0.113731	0.337231
2055	Ohio	Logan county	39091	39091	5, Upper Midwest	uppermidwest	LD	No records	0	45858	0.95	0.15	0.16	0.12	0.22	1265	0.14	2	0.112821	0.106706	0.618146	0.162327
2056	Ohio	Lorain county	39093	39093	5, Upper Midwest	uppermidwest	LD	No records	6	301356	0.8	0.21	0.14	0.09	0.09	7152	0.2	2	0.402806	0.251254	0.0663445	0.279595
2057	Ohio	Lucas county	39095	39095	5, Upper Midwest	uppermidwest	LD	Reported	11	441815	0.71	0.23	0.21	0.12	0.11	12884	0.12	2	0.400751	0.168045	0.0337611	0.397442
2058	Ohio	Madison county	39097	39097	5, Upper Midwest	uppermidwest	LD	Reported	1	43435	0.9	0.18	0.11	0.09	0.08	928	0.03	2	0.328631	0.244813	0.114523	0.312033
2059	Ohio	Mahoning county	39099	39099	5, Upper Midwest	uppermidwest	LD	Reported	15	238823	0.78	0.21	0.18	0.12	0.12	9644	0.3	2	0.28443	0.163097	0.0593705	0.493103
2060	Ohio	Marion county	39101	39101	5, Upper Midwest	uppermidwest	LD	No records	3	66501	0.9	0.12	0.2	0.11	0.11	2805	0.06	2	0.354438	0.180719	0.0346802	0.430162
2061	Ohio	Medina county	39103	39103	5, Upper Midwest	uppermidwest	LD	Established	1	172332	0.95	0.3	0.07	0.07	0.06	2044	0.3	2	0.361317	0.275384	0.109708	0.253591
2062	Ohio	Meigs county	39105	39105	5, Upper Midwest	uppermidwest	LD	Reported	1	23770	0.97	0.11	0.22	0.15	0.15	405	0.68	4	0.173195	0.149939	0.238678	0.438188
2063	Ohio	Mercer county	39107	39107	5, Upper Midwest	uppermidwest	LD	No records	1	40814	0.97	0.16	0.08	0.09	0.12	691	0.04	2	0.203237	0.140409	0.522132	0.134222
2064	Ohio	Miami county	39109	39109	5, Upper Midwest	uppermidwest	LD	No records	0	102506	0.94	0.2	0.12	0.11	0.08	1921	0.07	2	0.409404	0.24678	0.0587002	0.285115
2065	Ohio	Monroe county	39111	39111	5, Upper Midwest	uppermidwest	LD	Established	1	14642	0.98	0.11	0.16	0.12	0.2	104	0.76	4	0.100533	0.0739015	0.456724	0.368842
2066	Ohio	Montgomery county	39113	39113	5, Upper Midwest	uppermidwest	LD	Reported	9	535153	0.73	0.24	0.17	0.11	0.12	19861	0.11	2	0.41191	0.164861	0.0288661	0.394363
2067	Ohio	Morgan county	39115	39115	5, Upper Midwest	uppermidwest	LD	Established	0	15054	0.93	0.08	0.18	0.13	0.24	203	0.66	3	0.0742734	0.0527449	0.623251	0.249731
2068	Ohio	Morrow county	39117	39117	5, Upper Midwest	uppermidwest	LD	Reported	2	34827	0.97	0.14	0.14	0.11	0.09	540	0.26	2	0.224615	0.21	0.166923	0.398462
2069	Ohio	Muskingum county	39119	39119	5, Upper Midwest	uppermidwest	LD	Established	4	86074	0.92	0.14	0.17	0.13	0.1	3173	0.55	4	0.281883	0.229556	0.138838	0.349724
2070	Ohio	Noble county	39121	39121	5, Upper Midwest	uppermidwest	LD	Established	0	14645	0.96	0.09	0.14	0.16	0.2	80	0.69	4	0.0666112	0.0657785	0.635304	0.232306
2071	Ohio	Ottawa county	39123	39123	5, Upper Midwest	uppermidwest	LD	Reported	1	41428	0.94	0.2	0.1	0.12	0.37	653	0.03	1.98	0.0560254	0.0510283	0.82462	0.068326
2072	Ohio	Paulding county	39125	39125	5, Upper Midwest	uppermidwest	LD	Reported	0	19614	0.94	0.13	0.14	0.13	0.11	205	0.04	2	0.222449	0.189796	0.210204	0.377551
2073	Ohio	Perry county	39127	39127	5, Upper Midwest	uppermidwest	LD	Established	1	36058	0.97	0.1	0.18	0.13	0.11	386	0.58	4	0.172477	0.174312	0.228746	0.424465
2074	Ohio	Pickaway county	39129	39129	5, Upper Midwest	uppermidwest	LD	Reported	0	55698	0.94	0.16	0.14	0.11	0.08	2213	0.08	2	0.37977	0.233192	0.059358	0.32768
2075	Ohio	Pike county	39131	39131	5, Upper Midwest	uppermidwest	LD	Established	0	28709	0.96	0.13	0.22	0.15	0.12	505	0.58	3	0.321988	0.132063	0.191287	0.354663
2076	Ohio	Portage county	39133	39133	5, Upper Midwest	uppermidwest	LD	Established	4	161419	0.91	0.25	0.15	0.1	0.08	3023	0.38	3	0.384762	0.211238	0.139048	0.264952
2077	Ohio	Preble county	39135	39135	5, Upper Midwest	uppermidwest	LD	No records	1	42270	0.97	0.12	0.11	0.11	0.09	746	0.14	2	0.24499	0.247576	0.126697	0.380737
2078	Ohio	Putnam county	39137	39137	5, Upper Midwest	uppermidwest	LD	No records	1	34499	0.94	0.2	0.08	0.09	0.06	179	0.03	2	0.249127	0.254948	0.0896391	0.406286
2079	Ohio	Richland county	39139	39139	5, Upper Midwest	uppermidwest	LD	Established	2	124475	0.86	0.15	0.15	0.12	0.1	5114	0.34	3	0.414759	0.180345	0.0713279	0.333568
2080	Ohio	Ross county	39141	39141	5, Upper Midwest	uppermidwest	LD	Established	1	78064	0.9	0.14	0.19	0.12	0.1	4122	0.46	3	0.269124	0.200991	0.0845463	0.445339
2081	Ohio	Sandusky county	39143	39143	5, Upper Midwest	uppermidwest	LD	No records	0	60944	0.86	0.13	0.14	0.11	0.08	1366	0.06	2	0.286685	0.23913	0.127264	0.34692
2082	Ohio	Scioto county	39145	39145	5, Upper Midwest	uppermidwest	LD	Reported	1	79499	0.94	0.14	0.23	0.13	0.1	3635	0.64	3	0.273839	0.172677	0.0822127	0.471271
2083	Ohio	Seneca county	39147	39147	5, Upper Midwest	uppermidwest	LD	No records	1	56745	0.91	0.16	0.15	0.12	0.1	591	0.08	2	0.379898	0.220613	0.0515332	0.347956
2084	Ohio	Shelby county	39149	39149	5, Upper Midwest	uppermidwest	LD	No records	0	49423	0.94	0.14	0.12	0.12	0.09	1255	0.09	2	0.2966	0.232122	0.132474	0.338804
2085	Ohio	Stark county	39151	39151	5, Upper Midwest	uppermidwest	LD	Established	22	375586	0.88	0.21	0.15	0.11	0.09	10082	0.24	2	0.369815	0.216763	0.0513946	0.362027
2086	Ohio	Summit county	39153	39153	5, Upper Midwest	uppermidwest	LD	Established	15	541781	0.8	0.29	0.15	0.11	0.09	18382	0.28	2	0.370342	0.203377	0.0513257	0.374955
2087	Ohio	Trumbull county	39155	39155	5, Upper Midwest	uppermidwest	LD	Established	11	210312	0.88	0.16	0.17	0.13	0.11	6716	0.33	3	0.341115	0.207348	0.0491529	0.402384
2088	Ohio	Tuscarawas county	39157	39157	5, Upper Midwest	uppermidwest	LD	Reported	8	92582	0.96	0.15	0.14	0.11	0.08	963	0.53	4	0.314409	0.209812	0.138537	0.337242
2089	Ohio	Union county	39159	39159	5, Upper Midwest	uppermidwest	LD	Reported	0	52300	0.92	0.28	0.07	0.08	0.07	735	0.07	2	0.269795	0.299853	0.0674487	0.362903
2090	Ohio	Van Wert county	39161	39161	5, Upper Midwest	uppermidwest	LD	No records	1	28744	0.95	0.15	0.1	0.12	0.09	773	0.03	2	0.25085	0.271259	0.0671769	0.410714
2091	Ohio	Vinton county	39163	39163	5, Upper Midwest	uppermidwest	LD	Reported	0	13435	0.97	0.08	0.21	0.14	0.16	377	0.77	3	0.0785645	0.107662	0.471387	0.342386
2092	Ohio	Warren county	39165	39165	5, Upper Midwest	uppermidwest	LD	Reported	4	212693	0.89	0.37	0.06	0.09	0.05	3441	0.28	2	0.340962	0.307443	0.0917707	0.259824
2093	Ohio	Washington county	39167	39167	5, Upper Midwest	uppermidwest	LD	Reported	1	61778	0.96	0.16	0.16	0.11	0.1	835	0.66	3	0.243525	0.166547	0.218345	0.371583
2094	Ohio	Wayne county	39169	39169	5, Upper Midwest	uppermidwest	LD	Established	7	114520	0.95	0.19	0.12	0.09	0.07	2042	0.16	2	0.400125	0.220629	0.0760361	0.30321
2095	Ohio	Williams county	39171	39171	5, Upper Midwest	uppermidwest	LD	Reported	0	37642	0.94	0.13	0.14	0.13	0.1	503	0.05	2	0.275581	0.222222	0.205273	0.296924
2096	Ohio	Wood county	39173	39173	5, Upper Midwest	uppermidwest	LD	Reported	7	125488	0.9	0.29	0.14	0.1	0.08	2630	0.04	2	0.477267	0.213016	0.0759289	0.233787
2097	Ohio	Wyandot county	39175	39175	5, Upper Midwest	uppermidwest	LD	No records	0	22615	0.96	0.13	0.09	0.11	0.08	35	0.08	2	0.30552	0.202824	0.0795892	0.412067
2098	Oklahoma	Adair county	40001	40001	6, South-Central	midwestsouthcentral	LD	Reported	0	22683	0.42	0.11	0.25	0.11	0.11	336	0.55	4	0.348884	0.162272	0.130832	0.358012
2099	Oklahoma	Alfalfa county	40003	40003	6, South-Central	midwestsouthcentral	LD	No records	0	5642	0.87	0.21	0.12	0.05	0.27	41	0.01	3	0.195682	0.159244	0.282051	0.363023
2100	Oklahoma	Atoka county	40005	40005	6, South-Central	midwestsouthcentral	LD	Reported	0	14182	0.73	0.15	0.22	0.1	0.15	262	0.5	3	0.169381	0.0868621	0.18241	0.561346
2101	Oklahoma	Beaver county	40007	40007	6, South-Central	midwestsouthcentral	LD	No records	0	5636	0.76	0.18	0.1	0.04	0.18	47	0	2.22	0.169456	0.127615	0.0962343	0.606695
2102	Oklahoma	Beckham county	40009	40009	6, South-Central	midwestsouthcentral	LD	No records	2	22119	0.79	0.16	0.15	0.06	0.15	193	0.03	2	0.443396	0.123315	0.097035	0.336253
2103	Oklahoma	Blaine county	40011	40011	6, South-Central	midwestsouthcentral	LD	No records	0	11943	0.63	0.16	0.15	0.06	0.24	141	0.09	3	0.183144	0.125608	0.357374	0.333874
2104	Oklahoma	Bryan county	40013	40013	6, South-Central	midwestsouthcentral	LD	No records	0	42416	0.74	0.21	0.19	0.06	0.14	1246	0.27	3	0.266739	0.0982533	0.230349	0.404658
2105	Oklahoma	Caddo county	40015	40015	6, South-Central	midwestsouthcentral	LD	Reported	1	29600	0.59	0.14	0.21	0.07	0.19	513	0.1	2.95	0.189904	0.106971	0.223558	0.479567
2106	Oklahoma	Canadian county	40017	40017	6, South-Central	midwestsouthcentral	LD	No records	0	115541	0.8	0.26	0.08	0.05	0.07	3996	0.07	3	0.292358	0.308945	0.145438	0.253258
2107	Oklahoma	Carter county	40019	40019	6, South-Central	midwestsouthcentral	LD	Reported	1	47557	0.72	0.17	0.16	0.07	0.12	1779	0.27	3	0.282929	0.134899	0.107043	0.475129
2108	Oklahoma	Cherokee county	40021	40021	6, South-Central	midwestsouthcentral	LD	Established	1	46987	0.5	0.25	0.24	0.08	0.17	995	0.53	4.02	0.222437	0.116607	0.454269	0.206687
2109	Oklahoma	Choctaw county	40023	40023	6, South-Central	midwestsouthcentral	LD	No records	0	15205	0.64	0.12	0.25	0.09	0.17	218	0.36	3	0.222222	0.0679456	0.196643	0.513189
2110	Oklahoma	Cimarron county	40025	40025	6, South-Central	midwestsouthcentral	LD	No records	0	2475	0.76	0.17	0.22	0.04	0.34	15	0	2	0.142593	0.0574074	0.0759259	0.724074
2111	Oklahoma	Cleveland county	40027	40027	6, South-Central	midwestsouthcentral	LD	No records	1	255755	0.76	0.31	0.13	0.05	0.06	10150	0.33	3	0.435917	0.247583	0.0749041	0.241596
2112	Oklahoma	Coal county	40029	40029	6, South-Central	midwestsouthcentral	LD	Reported	0	5925	0.73	0.12	0.21	0.09	0.16	102	0.38	3	0.35	0.076087	0.145652	0.428261
2113	Oklahoma	Comanche county	40031	40031	6, South-Central	midwestsouthcentral	LD	Reported	2	124098	0.59	0.2	0.17	0.06	0.11	5678	0.07	2.42	0.378148	0.151641	0.06288	0.40733
2114	Oklahoma	Cotton county	40033	40033	6, South-Central	midwestsouthcentral	LD	No records	0	6193	0.79	0.14	0.16	0.07	0.18	43	0.04	2	0.131332	0.118199	0.0881801	0.662289
2115	Oklahoma	Craig county	40035	40035	6, South-Central	midwestsouthcentral	LD	No records	0	15029	0.66	0.14	0.17	0.07	0.16	259	0.13	4.58	0.238185	0.138941	0.130435	0.492439
2116	Oklahoma	Creek county	40037	40037	6, South-Central	midwestsouthcentral	LD	Reported	0	69967	0.78	0.16	0.14	0.09	0.11	1577	0.49	3	0.244569	0.177529	0.0850403	0.492862
2117	Oklahoma	Custer county	40039	40039	6, South-Central	midwestsouthcentral	LD	No records	0	27469	0.73	0.26	0.17	0.05	0.12	602	0.03	2.04	0.304117	0.14741	0.156707	0.391766
2118	Oklahoma	Delaware county	40041	40041	6, South-Central	midwestsouthcentral	LD	Reported	0	41487	0.66	0.16	0.21	0.08	0.31	666	0.42	4.36	0.067055	0.0847896	0.706926	0.14123
2119	Oklahoma	Dewey county	40043	40043	6, South-Central	midwestsouthcentral	LD	No records	0	4810	0.86	0.21	0.12	0.05	0.21	14	0.11	2.43	0.127745	0.0778443	0.171657	0.622754
2120	Oklahoma	Ellis county	40045	40045	6, South-Central	midwestsouthcentral	LD	No records	0	4151	0.91	0.24	0.14	0.05	0.22	43	0.01	2.09	0.0934394	0.105368	0.166998	0.634195
2121	Oklahoma	Garfield county	40047	40047	6, South-Central	midwestsouthcentral	LD	Reported	0	60580	0.8	0.22	0.15	0.06	0.1	2250	0.02	3	0.292545	0.165286	0.0700301	0.472139
2122	Oklahoma	Garvin county	40049	40049	6, South-Central	midwestsouthcentral	LD	Reported	0	27576	0.79	0.15	0.17	0.08	0.14	691	0.18	3	0.267349	0.125711	0.0847554	0.522184
2123	Oklahoma	Grady county	40051	40051	6, South-Central	midwestsouthcentral	LD	No records	0	52431	0.84	0.17	0.15	0.07	0.11	1406	0.11	3	0.272024	0.204125	0.0507091	0.473141
2124	Oklahoma	Grant county	40053	40053	6, South-Central	midwestsouthcentral	LD	No records	0	4527	0.91	0.2	0.09	0.05	0.23	48	0.01	3	0.0972222	0.0798611	0.125	0.697917
2125	Oklahoma	Greer county	40055	40055	6, South-Central	midwestsouthcentral	LD	No records	0	6239	0.78	0.15	0.11	0.08	0.2	66	0.03	2	0.125673	0.0969479	0.129264	0.648115
2126	Oklahoma	Harmon county	40057	40057	6, South-Central	midwestsouthcentral	LD	No records	0	2922	0.63	0.16	0.31	0.06	0.28	83	0.01	2	0.125	0.152778	0.127315	0.594907
2127	Oklahoma	Harper county	40059	40059	6, South-Central	midwestsouthcentral	LD	No records	0	3685	0.8	0.15	0.13	0.05	0.2	11	0.01	2.32	0.146982	0.154856	0.0682415	0.629921
2128	Oklahoma	Haskell county	40061	40061	6, South-Central	midwestsouthcentral	LD	Reported	0	12769	0.73	0.13	0.16	0.1	0.16	133	0.3	3.87	0.164634	0.0833333	0.403455	0.348577
2129	Oklahoma	Hughes county	40063	40063	6, South-Central	midwestsouthcentral	LD	Reported	0	14003	0.67	0.11	0.21	0.11	0.18	346	0.47	3	0.170344	0.0988526	0.120035	0.610768
2130	Oklahoma	Jackson county	40065	40065	6, South-Central	midwestsouthcentral	LD	No records	0	26446	0.66	0.21	0.19	0.06	0.15	804	0.02	2	0.338251	0.185792	0.0759563	0.4
2131	Oklahoma	Jefferson county	40067	40067	6, South-Central	midwestsouthcentral	LD	No records	0	6472	0.81	0.11	0.18	0.08	0.22	41	0.08	2	0.103495	0.063172	0.163978	0.669355
2132	Oklahoma	Johnston county	40069	40069	6, South-Central	midwestsouthcentral	LD	Reported	0	10957	0.72	0.17	0.22	0.1	0.16	67	0.33	3	0.192875	0.0970516	0.213759	0.496314
2133	Oklahoma	Kay county	40071	40071	6, South-Central	midwestsouthcentral	LD	No records	0	46562	0.78	0.19	0.18	0.09	0.14	1624	0.02	3	0.337911	0.171191	0.136698	0.3542
2134	Oklahoma	Kingfisher county	40073	40073	6, South-Central	midwestsouthcentral	LD	No records	0	15034	0.8	0.19	0.1	0.05	0.11	145	0.03	3	0.153392	0.132743	0.113569	0.600295
2135	Oklahoma	Kiowa county	40075	40075	6, South-Central	midwestsouthcentral	LD	No records	0	9446	0.77	0.18	0.21	0.06	0.24	183	0.03	2	0.125202	0.0613893	0.182553	0.630856
2136	Oklahoma	Latimer county	40077	40077	6, South-Central	midwestsouthcentral	LD	Reported	0	11154	0.69	0.14	0.15	0.1	0.16	156	0.65	3	0.216602	0.0959792	0.241245	0.446174
2137	Oklahoma	Le Flore county	40079	40079	6, South-Central	midwestsouthcentral	LD	Established	1	50384	0.73	0.12	0.22	0.09	0.12	895	0.6	3.06	0.264202	0.119455	0.142023	0.474319
2138	Oklahoma	Lincoln county	40081	40081	6, South-Central	midwestsouthcentral	LD	Reported	0	34273	0.85	0.13	0.16	0.07	0.13	542	0.31	3	0.237659	0.22341	0.107379	0.431552
2139	Oklahoma	Logan county	40083	40083	6, South-Central	midwestsouthcentral	LD	No records	1	41848	0.78	0.23	0.14	0.06	0.11	610	0.2	3	0.179528	0.203675	0.12021	0.496588
2140	Oklahoma	Love county	40085	40085	6, South-Central	midwestsouthcentral	LD	Reported	0	9423	0.76	0.15	0.18	0.06	0.18	107	0.31	3	0.198547	0.150121	0.393462	0.257869
2141	Oklahoma	McClain county	40087	40087	6, South-Central	midwestsouthcentral	LD	Established	0	34506	0.81	0.19	0.13	0.06	0.08	847	0.16	3	0.19095	0.227149	0.0742081	0.507692
2142	Oklahoma	McCurtain county	40089	40089	6, South-Central	midwestsouthcentral	LD	Reported	0	33151	0.66	0.13	0.27	0.11	0.17	1017	0.56	3	0.229903	0.0772816	0.275728	0.417087
2143	Oklahoma	McIntosh county	40091	40091	6, South-Central	midwestsouthcentral	LD	Reported	0	20252	0.69	0.13	0.22	0.11	0.37	440	0.37	3.41	0.0535787	0.0539877	0.710225	0.182209
2144	Oklahoma	Major county	40093	40093	6, South-Central	midwestsouthcentral	LD	No records	0	7527	0.88	0.16	0.12	0.05	0.15	187	0.08	3	0.163701	0.104982	0.160142	0.571174
2145	Oklahoma	Marshall county	40095	40095	6, South-Central	midwestsouthcentral	LD	No records	0	15840	0.7	0.15	0.16	0.07	0.37	186	0.29	3	0.0507088	0.0482552	0.76554	0.135496
2146	Oklahoma	Mayes county	40097	40097	6, South-Central	midwestsouthcentral	LD	Reported	0	41259	0.67	0.14	0.19	0.09	0.17	742	0.27	4	0.169297	0.131538	0.384711	0.314454
2147	Oklahoma	Murray county	40099	40099	6, South-Central	midwestsouthcentral	LD	Reported	0	13488	0.76	0.16	0.16	0.06	0.21	242	0.27	3	0.204871	0.0902579	0.402579	0.302292
2148	Oklahoma	Muskogee county	40101	40101	6, South-Central	midwestsouthcentral	LD	Reported	0	70990	0.58	0.18	0.23	0.08	0.13	2198	0.25	4	0.253762	0.151531	0.0508563	0.543851
2149	Oklahoma	Noble county	40103	40103	6, South-Central	midwestsouthcentral	LD	No records	0	11561	0.83	0.19	0.13	0.07	0.14	153	0.07	3	0.335626	0.133425	0.088033	0.442916
2150	Oklahoma	Nowata county	40105	40105	6, South-Central	midwestsouthcentral	LD	No records	0	10536	0.68	0.12	0.18	0.09	0.13	198	0.14	4	0.175497	0.177152	0.0562914	0.59106
2151	Oklahoma	Okfuskee county	40107	40107	6, South-Central	midwestsouthcentral	LD	No records	0	12191	0.63	0.11	0.27	0.1	0.18	264	0.41	3	0.171336	0.0872845	0.165948	0.575431
2152	Oklahoma	Oklahoma county	40109	40109	6, South-Central	midwestsouthcentral	LD	Reported	1	718633	0.59	0.29	0.18	0.06	0.1	35269	0.19	3	0.477599	0.16435	0.0403971	0.317654
2153	Oklahoma	Okmulgee county	40111	40111	6, South-Central	midwestsouthcentral	LD	Reported	0	40069	0.64	0.14	0.21	0.1	0.14	1047	0.36	3	0.295769	0.172796	0.0680111	0.463424
2154	Oklahoma	Osage county	40113	40113	6, South-Central	midwestsouthcentral	LD	No records	1	47472	0.65	0.16	0.15	0.08	0.14	1142	0.25	3	0.189585	0.152825	0.169503	0.488087
2155	Oklahoma	Ottawa county	40115	40115	6, South-Central	midwestsouthcentral	LD	Reported	0	31848	0.67	0.13	0.21	0.08	0.12	742	0.2	5	0.187755	0.166764	0.172012	0.473469
2156	Oklahoma	Pawnee county	40117	40117	6, South-Central	midwestsouthcentral	LD	Reported	0	16577	0.8	0.18	0.16	0.09	0.16	244	0.26	3	0.228753	0.181096	0.201747	0.388403
2157	Oklahoma	Payne county	40119	40119	6, South-Central	midwestsouthcentral	LD	Reported	1	77350	0.8	0.36	0.24	0.06	0.11	2316	0.22	3	0.45333	0.158364	0.108547	0.279759
2158	Oklahoma	Pittsburg county	40121	40121	6, South-Central	midwestsouthcentral	LD	Reported	0	45837	0.72	0.15	0.19	0.08	0.2	1334	0.48	3.02	0.162916	0.104284	0.497836	0.234963
2159	Oklahoma	Pontotoc county	40123	40123	6, South-Central	midwestsouthcentral	LD	Reported	1	37492	0.69	0.27	0.19	0.06	0.12	1079	0.35	3	0.341577	0.176198	0.0736734	0.408552
2160	Oklahoma	Pottawatomie county	40125	40125	6, South-Central	midwestsouthcentral	LD	Reported	0	69442	0.74	0.17	0.18	0.07	0.11	2685	0.34	3	0.32342	0.22026	0.0799257	0.376394
2161	Oklahoma	Pushmataha county	40127	40127	6, South-Central	midwestsouthcentral	LD	Reported	0	11572	0.74	0.11	0.29	0.1	0.21	227	0.67	3	0.0960799	0.123751	0.408148	0.372022
2162	Oklahoma	Roger Mills county	40129	40129	6, South-Central	midwestsouthcentral	LD	No records	0	3647	0.87	0.21	0.13	0.05	0.23	36	0.01	2.27	0.137931	0.0988506	0.22069	0.542529
2163	Oklahoma	Rogers county	40131	40131	6, South-Central	midwestsouthcentral	LD	Reported	0	86905	0.74	0.23	0.09	0.07	0.09	1330	0.22	4	0.204212	0.224969	0.04884	0.521978
2164	Oklahoma	Seminole county	40133	40133	6, South-Central	midwestsouthcentral	LD	Reported	0	25482	0.67	0.14	0.22	0.1	0.16	1036	0.42	3	0.295455	0.132664	0.102008	0.469873
2165	Oklahoma	Sequoyah county	40135	40135	6, South-Central	midwestsouthcentral	LD	Reported	0	42391	0.65	0.13	0.21	0.1	0.13	853	0.43	4	0.254493	0.149101	0.299428	0.296977
2166	Oklahoma	Stephens county	40137	40137	6, South-Central	midwestsouthcentral	LD	No records	0	45048	0.82	0.17	0.13	0.08	0.12	1594	0.18	2.68	0.235875	0.167523	0.0952193	0.501383
2167	Oklahoma	Texas county	40139	40139	6, South-Central	midwestsouthcentral	LD	No records	0	20640	0.53	0.2	0.13	0.05	0.12	388	0	2.18	0.374498	0.10241	0.0441767	0.478916
2168	Oklahoma	Tillman county	40141	40141	6, South-Central	midwestsouthcentral	LD	No records	0	7992	0.65	0.17	0.21	0.06	0.21	182	0.01	2	0.180023	0.141696	0.0627178	0.615563
2169	Oklahoma	Tulsa county	40143	40143	6, South-Central	midwestsouthcentral	LD	Reported	0	603403	0.65	0.3	0.15	0.07	0.1	25817	0.18	3	0.454682	0.17865	0.0395294	0.327139
2170	Oklahoma	Wagoner county	40145	40145	6, South-Central	midwestsouthcentral	LD	Reported	0	73085	0.73	0.22	0.11	0.07	0.1	1595	0.25	4.03	0.208097	0.18892	0.21804	0.384943
2171	Oklahoma	Washington county	40147	40147	6, South-Central	midwestsouthcentral	LD	Reported	0	50976	0.76	0.25	0.15	0.07	0.1	1504	0.17	3	0.246791	0.185507	0.042236	0.525466
2172	Oklahoma	Washita county	40149	40149	6, South-Central	midwestsouthcentral	LD	No records	0	11629	0.86	0.17	0.16	0.06	0.16	92	0.02	2	0.225	0.146591	0.0897727	0.538636
2173	Oklahoma	Woods county	40151	40151	6, South-Central	midwestsouthcentral	LD	No records	0	8878	0.87	0.27	0.16	0.04	0.21	135	0.01	3	0.180952	0.103704	0.156614	0.55873
2174	Oklahoma	Woodward county	40153	40153	6, South-Central	midwestsouthcentral	LD	No records	0	20081	0.83	0.18	0.12	0.07	0.13	534	0.06	2.62	0.391892	0.126689	0.108953	0.372466
2211	Pennsylvania	Adams county	42001	42001	3, Mid-Atlantic	midatlantic	LD	Established	510	101407	0.91	0.19	0.09	0.08	0.07	1180	0.32	3	0.20057	0.230495	0.259708	0.309227
2212	Pennsylvania	Allegheny county	42003	42003	3, Mid-Atlantic	midatlantic	LD	Established	89	1223348	0.81	0.35	0.13	0.08	0.09	27464	0.39	4	0.356728	0.186112	0.0470665	0.410094
2213	Pennsylvania	Armstrong county	42005	42005	3, Mid-Atlantic	midatlantic	LD	Established	673	68941	0.98	0.14	0.12	0.09	0.12	755	0.65	4	0.160757	0.15524	0.322826	0.361177
2214	Pennsylvania	Beaver county	42007	42007	3, Mid-Atlantic	midatlantic	LD	Established	134	170539	0.9	0.21	0.12	0.09	0.09	4264	0.57	4	0.289543	0.240334	0.0528705	0.417252
2215	Pennsylvania	Bedford county	42009	42009	3, Mid-Atlantic	midatlantic	LD	Established	163	49762	0.97	0.12	0.13	0.1	0.16	435	0.7	3	0.101854	0.0980919	0.575652	0.224402
2216	Pennsylvania	Berks county	42011	42011	3, Mid-Atlantic	midatlantic	LD	Established	616	411442	0.77	0.22	0.14	0.09	0.06	8974	0.36	3	0.358609	0.227963	0.0691433	0.344284
2217	Pennsylvania	Blair county	42013	42013	3, Mid-Atlantic	midatlantic	LD	Established	182	127089	0.96	0.18	0.13	0.08	0.07	2292	0.68	3	0.308477	0.185329	0.100802	0.405392
2218	Pennsylvania	Bradford county	42015	42015	3, Mid-Atlantic	midatlantic	LD	Established	229	62622	0.97	0.16	0.14	0.07	0.16	906	0.54	3	0.125161	0.0562473	0.648776	0.169815
2219	Pennsylvania	Bucks county	42017	42017	3, Mid-Atlantic	midatlantic	LD	Established	3738	625249	0.87	0.35	0.05	0.08	0.05	11790	0.29	4	0.412803	0.231025	0.138291	0.217881
2220	Pennsylvania	Butler county	42019	42019	3, Mid-Atlantic	midatlantic	LD	Established	1334	183862	0.96	0.3	0.09	0.07	0.07	2364	0.57	4	0.327644	0.23087	0.153038	0.288447
2221	Pennsylvania	Cambria county	42021	42021	3, Mid-Atlantic	midatlantic	LD	Established	141	143679	0.93	0.18	0.15	0.09	0.1	2612	0.7	3	0.23597	0.172537	0.140896	0.450597
2222	Pennsylvania	Cameron county	42023	42023	3, Mid-Atlantic	midatlantic	LD	Established	125	5085	0.98	0.14	0.13	0.13	0.49	131	0.9	3	0.0467461	0.0352887	0.861137	0.0568286
2223	Pennsylvania	Carbon county	42025	42025	3, Mid-Atlantic	midatlantic	LD	Established	263	65249	0.94	0.16	0.1	0.11	0.22	1349	0.76	3	0.083388	0.0983585	0.660932	0.157321
2224	Pennsylvania	Centre county	42027	42027	3, Mid-Atlantic	midatlantic	LD	Established	646	153990	0.88	0.4	0.2	0.06	0.09	2454	0.75	3	0.118099	0.124214	0.589448	0.168239
2225	Pennsylvania	Chester county	42029	42029	3, Mid-Atlantic	midatlantic	LD	Established	4819	498886	0.82	0.48	0.07	0.06	0.05	7119	0.29	4	0.407446	0.271178	0.111274	0.210102
2226	Pennsylvania	Clarion county	42031	42031	3, Mid-Atlantic	midatlantic	LD	Established	232	39988	0.97	0.18	0.17	0.1	0.19	593	0.62	3	0.0978091	0.0625978	0.673709	0.165884
2227	Pennsylvania	Clearfield county	42033	42033	3, Mid-Atlantic	midatlantic	LD	Established	1226	81642	0.94	0.13	0.14	0.1	0.16	1776	0.75	3	0.107458	0.113279	0.544368	0.234896
2228	Pennsylvania	Clinton county	42035	42035	3, Mid-Atlantic	midatlantic	LD	Established	204	39238	0.96	0.17	0.17	0.09	0.21	738	0.85	3	0.10028	0.0608297	0.728175	0.110715
2229	Pennsylvania	Columbia county	42037	42037	3, Mid-Atlantic	midatlantic	LD	Established	345	67295	0.94	0.2	0.15	0.09	0.1	1551	0.51	3	0.163299	0.118251	0.403445	0.315005
2230	Pennsylvania	Crawford county	42039	42039	3, Mid-Atlantic	midatlantic	LD	Established	33	88765	0.96	0.19	0.17	0.1	0.22	1411	0.49	3	0.0933941	0.074239	0.672085	0.160282
2231	Pennsylvania	Cumberland county	42041	42041	3, Mid-Atlantic	midatlantic	LD	Established	692	235406	0.89	0.32	0.08	0.07	0.06	3647	0.36	3	0.364103	0.257899	0.141108	0.23689
2232	Pennsylvania	Dauphin county	42043	42043	3, Mid-Atlantic	midatlantic	LD	Established	850	268100	0.7	0.28	0.13	0.08	0.08	7259	0.46	3	0.380102	0.212917	0.080333	0.326647
2233	Pennsylvania	Delaware county	42045	42045	3, Mid-Atlantic	midatlantic	LD	Established	479	558979	0.71	0.35	0.1	0.08	0.06	12799	0.25	2	0.485213	0.215603	0.0437262	0.255457
2234	Pennsylvania	Elk county	42047	42047	3, Mid-Atlantic	midatlantic	LD	Established	524	31946	0.98	0.16	0.11	0.1	0.22	654	0.82	3	0.0940391	0.073741	0.707091	0.125128
2235	Pennsylvania	Erie county	42049	42049	3, Mid-Atlantic	midatlantic	LD	Established	129	280566	0.86	0.24	0.16	0.09	0.07	7055	0.39	3	0.33467	0.170888	0.18659	0.307851
2236	Pennsylvania	Fayette county	42051	42051	3, Mid-Atlantic	midatlantic	LD	Established	29	136606	0.93	0.14	0.19	0.11	0.11	2769	0.67	3	0.221222	0.149498	0.234357	0.394923
2237	Pennsylvania	Forest county	42053	42053	3, Mid-Atlantic	midatlantic	LD	Established	25	7716	0.76	0.09	0.13	0.11	0.71	86	0.86	3	0.00720115	0.0131221	0.954073	0.0256041
2238	Pennsylvania	Franklin county	42055	42055	3, Mid-Atlantic	midatlantic	LD	Established	314	149618	0.9	0.19	0.1	0.09	0.08	2180	0.4	3	0.284886	0.216149	0.219048	0.279917
2239	Pennsylvania	Fulton county	42057	42057	3, Mid-Atlantic	midatlantic	LD	Established	185	14845	0.97	0.11	0.12	0.12	0.16	197	0.7	3	0.0803249	0.0947653	0.527978	0.296931
2240	Pennsylvania	Greene county	42059	42059	3, Mid-Atlantic	midatlantic	LD	Established	8	38686	0.94	0.15	0.15	0.08	0.11	751	0.72	4	0.1803	0.131912	0.238479	0.449309
2241	Pennsylvania	Huntingdon county	42061	42061	3, Mid-Atlantic	midatlantic	LD	Established	147	45913	0.92	0.14	0.12	0.11	0.23	640	0.76	3	0.0609636	0.0588004	0.746116	0.13412
2242	Pennsylvania	Indiana county	42063	42063	3, Mid-Atlantic	midatlantic	LD	Established	451	88880	0.94	0.21	0.18	0.09	0.09	1466	0.66	4	0.220056	0.141133	0.227793	0.411018
2243	Pennsylvania	Jefferson county	42065	42065	3, Mid-Atlantic	midatlantic	LD	Established	673	45200	0.98	0.13	0.15	0.1	0.17	445	0.68	3	0.104828	0.0849471	0.61322	0.197005
2244	Pennsylvania	Juniata county	42067	42067	3, Mid-Atlantic	midatlantic	LD	Established	117	24636	0.96	0.11	0.12	0.08	0.14	232	0.66	3	0.111851	0.087217	0.61984	0.181092
2245	Pennsylvania	Lackawanna county	42069	42069	3, Mid-Atlantic	midatlantic	LD	Established	188	214437	0.9	0.25	0.14	0.09	0.1	4381	0.59	3	0.271393	0.149073	0.211951	0.367583
2246	Pennsylvania	Lancaster county	42071	42071	3, Mid-Atlantic	midatlantic	LD	Established	379	519445	0.85	0.24	0.1	0.08	0.05	9573	0.18	3	0.396898	0.265668	0.0994652	0.237968
2247	Pennsylvania	Lawrence county	42073	42073	3, Mid-Atlantic	midatlantic	LD	Established	43	91108	0.93	0.19	0.14	0.09	0.09	2441	0.42	3	0.31047	0.254612	0.12185	0.313068
2248	Pennsylvania	Lebanon county	42075	42075	3, Mid-Atlantic	midatlantic	LD	Established	555	133568	0.87	0.19	0.1	0.08	0.06	2126	0.32	3	0.345531	0.222256	0.15177	0.280444
2249	Pennsylvania	Lehigh county	42077	42077	3, Mid-Atlantic	midatlantic	LD	Established	1063	349497	0.72	0.27	0.13	0.09	0.06	9768	0.29	4	0.414021	0.233024	0.076825	0.27613
2250	Pennsylvania	Luzerne county	42079	42079	3, Mid-Atlantic	midatlantic	LD	Established	316	320918	0.88	0.21	0.15	0.1	0.11	7739	0.67	3	0.245183	0.171384	0.202902	0.38053
2251	Pennsylvania	Lycoming county	42081	42081	3, Mid-Atlantic	midatlantic	LD	Established	412	116111	0.92	0.19	0.14	0.09	0.11	2337	0.73	3	0.189655	0.0918966	0.517759	0.20069
2252	Pennsylvania	McKean county	42083	42083	3, Mid-Atlantic	midatlantic	LD	Established	206	43450	0.94	0.15	0.16	0.1	0.19	716	0.79	3	0.118753	0.0856012	0.578921	0.216724
2253	Pennsylvania	Mercer county	42085	42085	3, Mid-Atlantic	midatlantic	LD	Established	35	116638	0.91	0.2	0.13	0.1	0.1	2353	0.43	3	0.253827	0.171612	0.198261	0.376299
2254	Pennsylvania	Mifflin county	42087	42087	3, Mid-Atlantic	midatlantic	LD	Established	196	46682	0.97	0.11	0.15	0.1	0.13	779	0.67	3	0.161059	0.151754	0.447745	0.239442
2255	Pennsylvania	Monroe county	42089	42089	3, Mid-Atlantic	midatlantic	LD	Established	585	169842	0.7	0.23	0.12	0.1	0.24	4560	0.67	3	0.0776417	0.0891115	0.705315	0.127932
2256	Pennsylvania	Montgomery county	42091	42091	3, Mid-Atlantic	midatlantic	LD	Established	2834	799874	0.79	0.45	0.06	0.07	0.06	15271	0.22	4	0.501307	0.207951	0.0832916	0.207451
2257	Pennsylvania	Montour county	42093	42093	3, Mid-Atlantic	midatlantic	LD	Established	116	18267	0.94	0.26	0.1	0.07	0.07	208	0.29	3	0.304196	0.181818	0.148601	0.365385
2258	Pennsylvania	Northampton county	42095	42095	3, Mid-Atlantic	midatlantic	LD	Established	989	297735	0.81	0.27	0.1	0.09	0.06	6408	0.28	4	0.350838	0.242866	0.111062	0.295234
2259	Pennsylvania	Northumberland county	42097	42097	3, Mid-Atlantic	midatlantic	LD	Established	177	94528	0.94	0.14	0.14	0.1	0.13	1099	0.46	3	0.213157	0.126296	0.119157	0.54139
2260	Pennsylvania	Perry county	42099	42099	3, Mid-Atlantic	midatlantic	LD	Established	225	45969	0.97	0.15	0.1	0.08	0.12	688	0.67	3	0.124157	0.112257	0.549385	0.214201
2261	Pennsylvania	Philadelphia county	42101	42101	3, Mid-Atlantic	midatlantic	LD	Established	1154	1526006	0.37	0.23	0.26	0.11	0.11	57794	0.07	2	0.41637	0.14064	0.031632	0.411358
2262	Pennsylvania	Pike county	42103	42103	3, Mid-Atlantic	midatlantic	LD	Established	214	57369	0.83	0.23	0.1	0.1	0.43	1067	0.77	3	0.0216134	0.0572298	0.869406	0.0517504
2263	Pennsylvania	Potter county	42105	42105	3, Mid-Atlantic	midatlantic	LD	Established	76	17457	0.97	0.14	0.14	0.1	0.44	173	0.78	3	0.0355828	0.0290973	0.879579	0.0557406
2264	Pennsylvania	Schuylkill county	42107	42107	3, Mid-Atlantic	midatlantic	LD	Established	123	148289	0.93	0.14	0.12	0.11	0.13	2087	0.68	3	0.181032	0.192312	0.148943	0.477713
2265	Pennsylvania	Snyder county	42109	42109	3, Mid-Atlantic	midatlantic	LD	Established	109	39702	0.96	0.16	0.11	0.08	0.08	651	0.55	3	0.173845	0.151135	0.373532	0.301488
2266	Pennsylvania	Somerset county	42111	42111	3, Mid-Atlantic	midatlantic	LD	Established	39	77742	0.95	0.14	0.13	0.1	0.18	873	0.67	3	0.0865727	0.0677773	0.649153	0.196497
2267	Pennsylvania	Sullivan county	42113	42113	3, Mid-Atlantic	midatlantic	LD	Established	19	6428	0.95	0.13	0.14	0.08	0.56	144	0.79	3	0.015594	0.0136093	0.933655	0.037142
2268	Pennsylvania	Susquehanna county	42115	42115	3, Mid-Atlantic	midatlantic	LD	Established	93	43356	0.97	0.16	0.12	0.09	0.23	537	0.61	3	0.0562863	0.0526112	0.740426	0.150677
2269	Pennsylvania	Tioga county	42117	42117	3, Mid-Atlantic	midatlantic	LD	Established	44	41981	0.97	0.18	0.16	0.08	0.22	356	0.66	3	0.0687945	0.0493854	0.750054	0.131766
2270	Pennsylvania	Union county	42119	42119	3, Mid-Atlantic	midatlantic	LD	Established	116	44947	0.85	0.22	0.13	0.08	0.13	323	0.6	3	0.137097	0.111559	0.603943	0.147401
2271	Pennsylvania	Venango county	42121	42121	3, Mid-Atlantic	midatlantic	LD	Established	49	54984	0.96	0.15	0.16	0.09	0.18	775	0.74	3	0.0995251	0.0902333	0.580838	0.229403
2272	Pennsylvania	Warren county	42123	42123	3, Mid-Atlantic	midatlantic	LD	Established	30	41815	0.98	0.17	0.12	0.08	0.25	647	0.76	3	0.0661143	0.0485068	0.751597	0.133782
2273	Pennsylvania	Washington county	42125	42125	3, Mid-Atlantic	midatlantic	LD	Established	58	207820	0.93	0.25	0.11	0.08	0.09	3575	0.56	4	0.275482	0.221095	0.0689655	0.434457
2274	Pennsylvania	Wayne county	42127	42127	3, Mid-Atlantic	midatlantic	LD	Established	349	52822	0.92	0.18	0.12	0.08	0.35	592	0.68	3	0.0295611	0.0447951	0.850653	0.0749909
2275	Pennsylvania	Westmoreland county	42129	42129	3, Mid-Atlantic	midatlantic	LD	Established	332	365169	0.95	0.25	0.1	0.08	0.09	5189	0.59	3	0.27294	0.221321	0.129493	0.376246
2276	Pennsylvania	Wyoming county	42131	42131	3, Mid-Atlantic	midatlantic	LD	Established	195	28276	0.96	0.18	0.12	0.09	0.15	257	0.64	3	0.0937035	0.0560238	0.678235	0.172038
2277	Pennsylvania	York county	42133	42133	3, Mid-Atlantic	midatlantic	LD	Established	1848	434972	0.86	0.22	0.1	0.08	0.06	9125	0.3	3	0.331488	0.285756	0.108457	0.274298
2278	Rhode Island	Bristol county	44001	44001	1_2, Northeast	northeast	LD	Established	57	49875	0.94	0.42	0.08	0.1	0.08	705	0.06	1	0.350588	0.151765	0.315294	0.182353
2279	Rhode Island	Kent county	44003	44003	1_2, Northeast	northeast	LD	Established	259	166158	0.92	0.3	0.09	0.11	0.07	3818	0.47	3	0.381725	0.19818	0.175237	0.244858
2280	Rhode Island	Newport county	44005	44005	1_2, Northeast	northeast	LD	Established	172	82888	0.88	0.44	0.08	0.1	0.17	2024	0.22	1	0.220479	0.0830792	0.604793	0.0916485
2281	Rhode Island	Providence county	44007	44007	1_2, Northeast	northeast	LD	Established	651	626667	0.66	0.26	0.17	0.12	0.09	18316	0.48	3.08	0.492041	0.153993	0.0651873	0.288779
2282	Rhode Island	Washington county	44009	44009	1_2, Northeast	northeast	LD	Established	702	126979	0.92	0.43	0.08	0.1	0.21	2090	0.47	2.94	0.0822012	0.0765984	0.766291	0.0749098
2283	South Carolina	Abbeville county	45001	45001	4, Southeast	southeast	LD	Reported	3	25417	0.69	0.13	0.21	0.14	0.17	619	0.55	4	0.150311	0.195309	0.336525	0.317855
2284	South Carolina	Aiken county	45003	45003	4, Southeast	southeast	LD	Established	0	160099	0.68	0.24	0.19	0.09	0.11	6128	0.34	2.74	0.230115	0.191346	0.12006	0.458479
2285	South Carolina	Allendale county	45005	45005	4, Southeast	southeast	LD	Reported	0	10419	0.23	0.15	0.36	0.19	0.17	385	0.26	4	0.216667	0.114103	0.178205	0.491026
2286	South Carolina	Anderson county	45007	45007	4, Southeast	southeast	LD	Reported	10	187126	0.79	0.19	0.16	0.12	0.13	8818	0.37	3.55	0.27693	0.192051	0.188762	0.342257
2287	South Carolina	Bamberg county	45009	45009	4, Southeast	southeast	LD	No records	2	15987	0.36	0.17	0.27	0.16	0.22	621	0.25	3.42	0.168465	0.088729	0.247602	0.495204
2288	South Carolina	Barnwell county	45011	45011	4, Southeast	southeast	LD	Established	2	22621	0.52	0.12	0.29	0.17	0.15	961	0.37	3.16	0.236587	0.11894	0.127343	0.51713
2289	South Carolina	Beaufort county	45013	45013	4, Southeast	southeast	LD	Established	14	162233	0.66	0.37	0.12	0.09	0.3	5436	0.19	3.4	0.312415	0.0800271	0.530736	0.0768217
2290	South Carolina	Berkeley county	45015	45015	4, Southeast	southeast	LD	Established	7	177843	0.64	0.21	0.14	0.1	0.11	5594	0.28	3.88	0.307431	0.200553	0.189488	0.302527
2291	South Carolina	Calhoun county	45017	45017	4, Southeast	southeast	LD	Reported	1	15175	0.53	0.18	0.18	0.12	0.17	389	0.22	4.08	0.110317	0.0769841	0.303968	0.50873
2292	South Carolina	Charleston county	45019	45019	4, Southeast	southeast	LD	Established	24	350209	0.62	0.38	0.18	0.09	0.15	12990	0.18	3.8	0.421305	0.134177	0.290633	0.153885
2293	South Carolina	Cherokee county	45021	45021	4, Southeast	southeast	LD	No records	1	55342	0.74	0.13	0.23	0.16	0.1	1508	0.54	3.45	0.323648	0.166667	0.066586	0.443099
2294	South Carolina	Chester county	45023	45023	4, Southeast	southeast	LD	Established	4	33140	0.59	0.11	0.24	0.19	0.12	1388	0.67	5	0.191781	0.150137	0.155616	0.502466
2295	South Carolina	Chesterfield county	45025	45025	4, Southeast	southeast	LD	Reported	1	46734	0.62	0.12	0.25	0.14	0.15	1441	0.41	3.24	0.251133	0.0973104	0.112421	0.539136
2296	South Carolina	Clarendon county	45027	45027	4, Southeast	southeast	LD	No records	1	34971	0.46	0.14	0.23	0.14	0.25	1270	0.14	4.14	0.0899654	0.10496	0.521569	0.283506
2297	South Carolina	Colleton county	45029	45029	4, Southeast	southeast	LD	Reported	2	38892	0.56	0.14	0.22	0.14	0.24	2080	0.24	4.17	0.347589	0.0779874	0.300419	0.274004
2298	South Carolina	Darlington county	45031	45031	4, Southeast	southeast	LD	Reported	0	68681	0.55	0.16	0.22	0.13	0.12	3274	0.13	2.96	0.285714	0.172862	0.0916091	0.449814
2299	South Carolina	Dillon county	45033	45033	4, Southeast	southeast	LD	No records	1	32062	0.47	0.08	0.33	0.16	0.13	2074	0.12	3.51	0.278725	0.120396	0.0841121	0.516767
2300	South Carolina	Dorchester county	45035	45035	4, Southeast	southeast	LD	Reported	6	136555	0.65	0.24	0.11	0.1	0.09	5303	0.23	4.3	0.372844	0.23564	0.0844327	0.307083
2301	South Carolina	Edgefield county	45037	45037	4, Southeast	southeast	LD	Established	0	26985	0.56	0.17	0.2	0.1	0.12	570	0.65	4	0.176713	0.150289	0.199009	0.473988
2302	South Carolina	Fairfield county	45039	45039	4, Southeast	southeast	LD	Reported	1	23956	0.38	0.15	0.23	0.15	0.19	964	0.71	4.18	0.160477	0.0822281	0.343059	0.414235
2303	South Carolina	Florence county	45041	45041	4, Southeast	southeast	LD	Established	1	136885	0.54	0.21	0.2	0.11	0.1	6390	0.13	3.09	0.375686	0.175121	0.0691834	0.38001
2304	South Carolina	Georgetown county	45043	45043	4, Southeast	southeast	LD	Established	3	60158	0.62	0.23	0.2	0.15	0.27	2451	0.29	3.87	0.224421	0.0784871	0.558811	0.138282
2305	South Carolina	Greenville county	45045	45045	4, Southeast	southeast	LD	Reported	11	451225	0.7	0.31	0.15	0.1	0.1	15806	0.49	2.93	0.398341	0.233215	0.0928107	0.275633
2306	South Carolina	Greenwood county	45047	45047	4, Southeast	southeast	LD	Reported	2	69661	0.61	0.22	0.21	0.12	0.11	3540	0.55	4	0.337896	0.161392	0.182492	0.318221
2307	South Carolina	Hampton county	45049	45049	4, Southeast	southeast	LD	Established	3	21090	0.41	0.11	0.25	0.13	0.17	605	0.24	4	0.184176	0.0966278	0.254215	0.464981
2308	South Carolina	Horry county	45051	45051	4, Southeast	southeast	LD	Reported	24	269291	0.77	0.22	0.18	0.12	0.4	15507	0.11	2.94	0.205458	0.0610978	0.675939	0.0575054
2309	South Carolina	Jasper county	45053	45053	4, Southeast	southeast	LD	Established	3	24777	0.37	0.12	0.22	0.1	0.17	1056	0.23	4	0.277217	0.141414	0.209877	0.371493
2310	South Carolina	Kershaw county	45055	45055	4, Southeast	southeast	LD	No records	3	61697	0.7	0.19	0.16	0.12	0.13	1994	0.47	3.85	0.145634	0.145915	0.310141	0.39831
2311	South Carolina	Lancaster county	45057	45057	4, Southeast	southeast	LD	No records	4	76652	0.7	0.19	0.21	0.15	0.09	2626	0.65	4.6	0.28194	0.236789	0.0926421	0.388629
2312	South Carolina	Laurens county	45059	45059	4, Southeast	southeast	LD	Reported	3	66537	0.69	0.14	0.2	0.12	0.17	2408	0.55	4.51	0.202739	0.120949	0.310764	0.365548
2313	South Carolina	Lee county	45061	45061	4, Southeast	southeast	LD	No records	0	19220	0.33	0.08	0.28	0.16	0.13	814	0.18	3.54	0.166667	0.146217	0.125767	0.56135
2314	South Carolina	Lexington county	45063	45063	4, Southeast	southeast	LD	No records	7	262391	0.77	0.28	0.12	0.08	0.1	6880	0.31	2.08	0.33464	0.210353	0.17026	0.284747
2315	South Carolina	McCormick county	45065	45065	4, Southeast	southeast	LD	Established	2	10233	0.48	0.19	0.14	0.14	0.26	171	0.64	4	0.121318	0.0743338	0.562412	0.241935
2316	South Carolina	Marion county	45067	45067	4, Southeast	southeast	LD	No records	1	33062	0.4	0.12	0.25	0.18	0.13	1624	0.12	3.09	0.215831	0.139314	0.168865	0.475989
2317	South Carolina	Marlboro county	45069	45069	4, Southeast	southeast	LD	No records	1	28933	0.4	0.1	0.29	0.21	0.14	1355	0.18	3.38	0.309059	0.116637	0.104204	0.470101
2318	South Carolina	Newberry county	45071	45071	4, Southeast	southeast	LD	Established	0	37508	0.6	0.19	0.17	0.11	0.18	839	0.63	4.09	0.159664	0.114846	0.388733	0.336757
2319	South Carolina	Oconee county	45073	45073	4, Southeast	southeast	LD	No records	3	74273	0.86	0.22	0.19	0.11	0.21	1957	0.62	2.39	0.163843	0.113886	0.485594	0.236676
2320	South Carolina	Orangeburg county	45075	45075	4, Southeast	southeast	LD	Reported	5	92501	0.34	0.18	0.25	0.16	0.16	4804	0.2	3.75	0.216945	0.123139	0.194908	0.465009
2321	South Carolina	Pickens county	45077	45077	4, Southeast	southeast	LD	Reported	1	119224	0.87	0.23	0.18	0.11	0.12	4255	0.6	2.39	0.288398	0.180186	0.225233	0.306184
2322	South Carolina	Richland county	45079	45079	4, Southeast	southeast	LD	Reported	17	384504	0.45	0.36	0.16	0.09	0.1	19042	0.37	3.05	0.489989	0.201198	0.0650898	0.243724
[truncated: 3,391 more rows]
